# Supplementary material for: 4-Benzyl-4-ethyl­morpholin-1-ium hexa­fluoro­phosphate
Source: Acta Crystallogr Sect E Struct Rep Online. 2012 Feb 24;68(Pt 3):o840. doi: 10.1107/S1600536812001006 (PMC3297898; doi:10.1107/S1600536812001006)
Supplement: Supplementary file 1 [file e-68-0o840-sup1.cif]

##############################################################################
#                                                                            #
# This CIF contains the data in a paper accepted for publication in          #
# Acta Crystallographica Section E. It conforms to the requirements of       #
# Notes for Authors for Acta Crystallographica Section E, and has been       #
# peer reviewed under the auspices of the IUCr Commission on Journals.       #
#                                                                            #
# Full details of the Crystallographic Information File format               #
# are given in the paper "The Crystallographic Information File (CIF):       #
# a New Standard Archive File for Crystallography" by S. R. Hall, F. H.      #
# Allen and I. D. Brown [Acta Cryst. (1991), A47, 655-685].                  #
#                                                                            #
# The current version of the core CIF dictionary is obtainable from          #
# ftp://ftp.iucr.org/pub/cif_core.dic.                                       #
#                                                                            #
# Software is freely available for graphical display of the structure(s)     #
# in this CIF. For information consult the CIF software page                 #
# http://www.iucr.org/resources/cif/software.                                #
#                                                                            #
# This file may be used for bona fide research purposes within the           #
# scientific community so long as proper attribution is given to the journal # 
# article from which it was obtained.                                        #
#                                                                            #
##############################################################################
data_I
_audit_creation_method     SHELXL-97
_chemical_name_systematic
;
4-Benzyl-4-ethylmorpholin-1-ium hexafluorophosphate
;
_chemical_name_common     ?
_chemical_formula_moiety     'C13 H20 N O +, F6 P -'
_chemical_formula_sum     'C13 H20 F6 N O P'
_chemical_formula_iupac     'C13 H20 N O +, P F6 -'
_chemical_formula_weight     351.27
_chemical_melting_point     ?
_symmetry_cell_setting     orthorhombic
_symmetry_space_group_name_H-M     'F d d 2'
_symmetry_space_group_name_Hall     'F 2 -2d'
loop_
    _symmetry_equiv_pos_as_xyz
    'x, y, z'
    '-x+1/4, y+1/4, z+1/4'
    'x+1/4, -y+1/4, z+1/4'
    '-x+1/2, -y, z+1/2'
    'x, y+1/2, z+1/2'
    '-x+1/4, y+3/4, z+3/4'
    'x+1/4, -y+3/4, z+3/4'
    '-x+1/2, -y+1/2, z+1'
    'x+1/2, y, z+1/2'
    '-x+3/4, y+1/4, z+3/4'
    'x+3/4, -y+1/4, z+3/4'
    '-x+1, -y, z+1'
    'x+1/2, y+1/2, z'
    '-x+3/4, y+3/4, z+1/4'
    'x+3/4, -y+3/4, z+1/4'
    '-x+1, -y+1/2, z+1/2'
_cell_length_a     26.054(3)
_cell_length_b     28.528(3)
_cell_length_c     16.2950(15)
_cell_angle_alpha     90.00
_cell_angle_beta     90.00
_cell_angle_gamma     90.00
_cell_volume     12111(2)
_cell_formula_units_Z     32
_cell_measurement_reflns_used     11300
_cell_measurement_theta_min     2.1
_cell_measurement_theta_max     29.1
_cell_measurement_temperature     113(2)
_exptl_crystal_description     block
_exptl_crystal_colour     colourless
_exptl_crystal_size_max     0.22
_exptl_crystal_size_mid     0.20
_exptl_crystal_size_min     0.18
_exptl_crystal_density_diffrn     1.541
_exptl_crystal_density_meas     ?
_exptl_crystal_density_method     'not measured'
_exptl_crystal_F_000     5824
_exptl_absorpt_coefficient_mu     0.247
_exptl_absorpt_correction_type     multi-scan
_exptl_absorpt_process_details     '(CrystalClear; Rigaku/MSC, 2005)'
_exptl_absorpt_correction_T_min     0.9478
_exptl_absorpt_correction_T_max     0.9570
_exptl_special_details     ?
_diffrn_ambient_temperature     113(2)
_diffrn_radiation_type     MoK\a
_diffrn_radiation_wavelength     0.71070
_diffrn_radiation_source     'rotating anode'
_diffrn_radiation_monochromator     confocal
_diffrn_measurement_device_type     'Rigaku Saturn'
_diffrn_measurement_method     '\w and \f scans'
_diffrn_detector_area_resol_mean     14.63
_diffrn_reflns_number     39690
_diffrn_reflns_av_R_equivalents     0.0418
_diffrn_reflns_av_sigmaI/netI     0.0373
_diffrn_reflns_theta_min     2.12
_diffrn_reflns_theta_max     29.12
_diffrn_reflns_theta_full     29.12
_diffrn_measured_fraction_theta_max     0.995
_diffrn_measured_fraction_theta_full     0.995
_diffrn_reflns_limit_h_min     -35
_diffrn_reflns_limit_h_max     35
_diffrn_reflns_limit_k_min     -38
_diffrn_reflns_limit_k_max     38
_diffrn_reflns_limit_l_min     -22
_diffrn_reflns_limit_l_max     22
_diffrn_standards_number     0
_diffrn_standards_interval_count     0
_diffrn_standards_interval_time     0
_diffrn_standards_decay_%     0
_refine_special_details
;
Refinement of <i>F</i>^2^ against ALL reflections. The weighted <i>R</i>-factor
<i>wR</i> and goodness of fit <i>S</i> are based on <i>F</i>^2^, conventional
<i>R</i>-factors <i>R</i> are based on <i>F</i>, with <i>F</i> set to zero for
negative <i>F</i>^2^. The threshold expression of <i>F</i>^2^ >
\s(<i>F</i>^2^) is used only for calculating <i>R</i>-factors(gt) <i>etc</i>.
and is not relevant to the choice of reflections for refinement.
<i>R</i>-factors based on <i>F</i>^2^ are statistically about twice as large
as those based on <i>F</i>, and <i>R</i>- factors based on ALL data will be
even larger.
;
_reflns_number_total     8072
_reflns_number_gt     7799
_reflns_threshold_expression     I>2sigma(I)
_refine_ls_structure_factor_coef     Fsqd
_refine_ls_matrix_type     full
_refine_ls_R_factor_all     0.0390
_refine_ls_R_factor_gt     0.0364
_refine_ls_wR_factor_gt     0.0760
_refine_ls_wR_factor_ref     0.0781
_refine_ls_goodness_of_fit_ref     1.113
_refine_ls_restrained_S_all     1.113
_refine_ls_number_reflns     8072
_refine_ls_number_parameters     402
_refine_ls_number_restraints     1
_refine_ls_hydrogen_treatment     constr
_refine_ls_weighting_scheme     calc
_refine_ls_weighting_details
         'calc w=1/[\s^2^(Fo^2^)+(0.0336P)^2^+3.6844P] where P=(Fo^2^+2Fc^2^)/3'
_atom_sites_solution_hydrogens     geom
_atom_sites_solution_primary     direct
_atom_sites_solution_secondary     difmap
_refine_ls_shift/su_max     0.001
_refine_ls_shift/su_mean     0.000
_refine_diff_density_max     0.308
_refine_diff_density_min     -0.235
_refine_ls_extinction_method     'SHELXL97 (Sheldrick, 2008)'
_refine_ls_extinction_coef     0.00044(2)
_refine_ls_extinction_expression
                                  'Fc^*^=kFc[1+0.001xFc^2^\l^3^/sin(2\q)]^-1/4^'
_refine_ls_abs_structure_details     'Flack (1983), 3877 Friedel pairs'
_refine_ls_abs_structure_Flack     -0.06(5)
loop_
    _atom_type_symbol
    _atom_type_description
    _atom_type_scat_dispersion_real
    _atom_type_scat_dispersion_imag
    _atom_type_scat_source
    'C' 'C' 0.0033 0.0016
                         'International Tables Vol C Tables 4.2.6.8 and 6.1.1.4'
    'H' 'H' 0.0000 0.0000
                         'International Tables Vol C Tables 4.2.6.8 and 6.1.1.4'
    'N' 'N' 0.0061 0.0033
                         'International Tables Vol C Tables 4.2.6.8 and 6.1.1.4'
    'O' 'O' 0.0106 0.0060
                         'International Tables Vol C Tables 4.2.6.8 and 6.1.1.4'
    'F' 'F' 0.0171 0.0103
                         'International Tables Vol C Tables 4.2.6.8 and 6.1.1.4'
    'P' 'P' 0.1023 0.0942
                         'International Tables Vol C Tables 4.2.6.8 and 6.1.1.4'
_computing_data_collection     'CrystalClear (Rigaku/MSC, 2005)'
_computing_cell_refinement     'CrystalClear (Rigaku/MSC, 2005)'
_computing_data_reduction     'CrystalClear (Rigaku/MSC, 2005)'
_computing_structure_solution     'SHELXS97 (Sheldrick, 2008)'
_computing_structure_refinement     'SHELXL97 (Sheldrick, 2008)'
_computing_molecular_graphics     'SHELXTL (Sheldrick, 2008)'
_computing_publication_material     'CrystalStructure (Rigaku, 2007)'
loop_
    _atom_site_type_symbol
    _atom_site_label
    _atom_site_fract_x
    _atom_site_fract_y
    _atom_site_fract_z
    _atom_site_U_iso_or_equiv
    _atom_site_adp_type
    _atom_site_calc_flag
    _atom_site_refinement_flags
    _atom_site_occupancy
    _atom_site_symmetry_multiplicity
    _atom_site_disorder_assembly
    _atom_site_disorder_group
    P P1 0.243907(17) 0.017672(16) 0.61924(3) 0.02020(9) Uani d . 1 1 . .
    P P2 0.0000 0.0000 0.43883(4) 0.02273(14) Uani d S 1 2 . .
    P P3 0.0000 0.0000 0.04698(4) 0.02275(14) Uani d S 1 2 . .
    F F1 0.30299(4) 0.02779(4) 0.64111(7) 0.0343(3) Uani d . 1 1 . .
    F F2 0.23883(5) -0.01213(5) 0.70168(8) 0.0478(4) Uani d . 1 1 . .
    F F3 0.22767(5) 0.06362(5) 0.66893(8) 0.0449(3) Uani d . 1 1 . .
    F F4 0.24903(4) 0.04840(4) 0.53785(8) 0.0396(3) Uani d . 1 1 . .
    F F5 0.26089(5) -0.02761(4) 0.56973(9) 0.0432(3) Uani d . 1 1 . .
    F F6 0.18516(4) 0.00756(4) 0.59767(7) 0.0275(2) Uani d . 1 1 . .
    F F7 0.0000 0.0000 0.34159(10) 0.0413(4) Uani d S 1 2 . .
    F F8 0.06135(4) 0.00085(4) 0.43940(9) 0.0401(3) Uani d . 1 1 . .
    F F9 -0.00157(5) 0.05575(4) 0.43761(11) 0.0507(4) Uani d . 1 1 . .
    F F10 0.0000 0.0000 0.53569(11) 0.0735(8) Uani d S 1 2 . .
    F F11 -0.01702(5) 0.05392(4) 0.04710(8) 0.0372(3) Uani d . 1 1 . .
    F F12 0.04163(6) 0.01103(5) -0.02151(9) 0.0525(4) Uani d . 1 1 . .
    F F13 0.04128(6) 0.01141(5) 0.11579(9) 0.0555(4) Uani d . 1 1 . .
    N N1 0.35571(5) 0.11940(5) 0.37982(8) 0.0178(3) Uani d . 1 1 . .
    N N2 0.35425(5) 0.08706(5) 0.82302(8) 0.0171(3) Uani d . 1 1 . .
    O O1 0.36473(5) 0.17498(5) 0.52911(8) 0.0294(3) Uani d . 1 1 . .
    O O2 0.41528(5) 0.12098(4) 0.68472(8) 0.0272(3) Uani d . 1 1 . .
    C C1 0.31222(6) 0.12724(6) 0.43997(11) 0.0220(3) Uani d . 1 1 . .
    H H1A 0.2893 0.0996 0.4395 0.026 Uiso calc R 1 1 . .
    H H1B 0.2919 0.1548 0.4223 0.026 Uiso calc R 1 1 . .
    C C2 0.33174(7) 0.13527(7) 0.52658(11) 0.0266(4) Uani d . 1 1 . .
    H H2A 0.3023 0.1403 0.5640 0.032 Uiso calc R 1 1 . .
    H H2B 0.3506 0.1072 0.5455 0.032 Uiso calc R 1 1 . .
    C C3 0.40842(7) 0.16670(7) 0.47901(11) 0.0281(4) Uani d . 1 1 . .
    H H3A 0.4267 0.1385 0.4989 0.034 Uiso calc R 1 1 . .
    H H3B 0.4322 0.1937 0.4831 0.034 Uiso calc R 1 1 . .
    C C4 0.39294(6) 0.15971(6) 0.39020(11) 0.0211(3) Uani d . 1 1 . .
    H H4A 0.3769 0.1888 0.3694 0.025 Uiso calc R 1 1 . .
    H H4B 0.4240 0.1536 0.3569 0.025 Uiso calc R 1 1 . .
    C C5 0.33253(6) 0.12094(6) 0.29343(10) 0.0197(3) Uani d . 1 1 . .
    H H5A 0.3072 0.0952 0.2883 0.024 Uiso calc R 1 1 . .
    H H5B 0.3138 0.1509 0.2868 0.024 Uiso calc R 1 1 . .
    C C6 0.37087(6) 0.11662(6) 0.22510(10) 0.0189(3) Uani d . 1 1 . .
    C C7 0.39250(7) 0.15721(6) 0.19202(11) 0.0229(3) Uani d . 1 1 . .
    H H7 0.3839 0.1870 0.2143 0.027 Uiso calc R 1 1 . .
    C C8 0.42658(7) 0.15427(6) 0.12656(11) 0.0254(4) Uani d . 1 1 . .
    H H8 0.4408 0.1820 0.1038 0.030 Uiso calc R 1 1 . .
    C C9 0.43974(7) 0.11101(7) 0.09459(11) 0.0262(4) Uani d . 1 1 . .
    H H9 0.4636 0.1090 0.0507 0.031 Uiso calc R 1 1 . .
    C C10 0.41805(7) 0.07058(6) 0.12674(11) 0.0265(4) Uani d . 1 1 . .
    H H10 0.4269 0.0409 0.1046 0.032 Uiso calc R 1 1 . .
    C C11 0.38354(7) 0.07350(6) 0.19097(11) 0.0223(3) Uani d . 1 1 . .
    H H11 0.3683 0.0457 0.2120 0.027 Uiso calc R 1 1 . .
    C C12 0.38380(7) 0.07356(6) 0.39370(11) 0.0231(4) Uani d . 1 1 . .
    H H12A 0.4018 0.0752 0.4471 0.028 Uiso calc R 1 1 . .
    H H12B 0.4102 0.0700 0.3505 0.028 Uiso calc R 1 1 . .
    C C13 0.34997(8) 0.03033(6) 0.39328(13) 0.0326(4) Uani d . 1 1 . .
    H H13A 0.3293 0.0296 0.4435 0.049 Uiso calc R 1 1 . .
    H H13B 0.3715 0.0022 0.3907 0.049 Uiso calc R 1 1 . .
    H H13C 0.3272 0.0312 0.3454 0.049 Uiso calc R 1 1 . .
    C C14 0.33713(7) 0.12568(6) 0.76530(10) 0.0206(3) Uani d . 1 1 . .
    H H14A 0.3162 0.1118 0.7208 0.025 Uiso calc R 1 1 . .
    H H14B 0.3152 0.1480 0.7958 0.025 Uiso calc R 1 1 . .
    C C15 0.38179(7) 0.15194(6) 0.72795(11) 0.0242(4) Uani d . 1 1 . .
    H H15A 0.3686 0.1761 0.6897 0.029 Uiso calc R 1 1 . .
    H H15B 0.4012 0.1680 0.7719 0.029 Uiso calc R 1 1 . .
    C C16 0.43546(7) 0.08706(6) 0.73984(11) 0.0248(4) Uani d . 1 1 . .
    H H16A 0.4549 0.1032 0.7838 0.030 Uiso calc R 1 1 . .
    H H16B 0.4596 0.0664 0.7100 0.030 Uiso calc R 1 1 . .
    C C17 0.39362(6) 0.05763(6) 0.77790(11) 0.0198(3) Uani d . 1 1 . .
    H H17A 0.4092 0.0351 0.8167 0.024 Uiso calc R 1 1 . .
    H H17B 0.3762 0.0395 0.7343 0.024 Uiso calc R 1 1 . .
    C C18 0.37772(6) 0.10664(6) 0.90207(10) 0.0182(3) Uani d . 1 1 . .
    H H18A 0.3909 0.0802 0.9353 0.022 Uiso calc R 1 1 . .
    H H18B 0.4073 0.1267 0.8875 0.022 Uiso calc R 1 1 . .
    C C19 0.34089(6) 0.13489(6) 0.95395(10) 0.0187(3) Uani d . 1 1 . .
    C C20 0.31333(6) 0.11352(6) 1.01675(10) 0.0196(3) Uani d . 1 1 . .
    H H20 0.3166 0.0807 1.0255 0.024 Uiso calc R 1 1 . .
    C C21 0.28113(7) 0.13974(6) 1.06672(10) 0.0223(3) Uani d . 1 1 . .
    H H21 0.2626 0.1249 1.1096 0.027 Uiso calc R 1 1 . .
    C C22 0.27592(7) 0.18765(6) 1.05420(11) 0.0246(4) Uani d . 1 1 . .
    H H22 0.2536 0.2056 1.0880 0.030 Uiso calc R 1 1 . .
    C C23 0.30346(7) 0.20911(6) 0.99205(12) 0.0272(4) Uani d . 1 1 . .
    H H23 0.3000 0.2419 0.9832 0.033 Uiso calc R 1 1 . .
    C C24 0.33603(7) 0.18308(6) 0.94274(11) 0.0229(3) Uani d . 1 1 . .
    H H24 0.3552 0.1982 0.9009 0.028 Uiso calc R 1 1 . .
    C C25 0.30729(6) 0.05742(6) 0.84234(11) 0.0207(3) Uani d . 1 1 . .
    H H25A 0.2831 0.0766 0.8750 0.025 Uiso calc R 1 1 . .
    H H25B 0.2900 0.0494 0.7901 0.025 Uiso calc R 1 1 . .
    C C26 0.31801(7) 0.01251(6) 0.88864(11) 0.0250(4) Uani d . 1 1 . .
    H H26A 0.3397 -0.0080 0.8551 0.038 Uiso calc R 1 1 . .
    H H26B 0.2855 -0.0034 0.9006 0.038 Uiso calc R 1 1 . .
    H H26C 0.3357 0.0198 0.9402 0.038 Uiso calc R 1 1 . .
loop_
    _atom_site_aniso_label
    _atom_site_aniso_U_11
    _atom_site_aniso_U_22
    _atom_site_aniso_U_33
    _atom_site_aniso_U_12
    _atom_site_aniso_U_13
    _atom_site_aniso_U_23
    P1 0.0186(2) 0.0212(2) 0.0208(2) -0.00042(16) -0.00207(16) 0.00038(16)
    P2 0.0198(3) 0.0267(3) 0.0217(3) 0.0065(2) 0.000 0.000
    P3 0.0247(3) 0.0216(3) 0.0219(3) -0.0064(2) 0.000 0.000
    F1 0.0223(6) 0.0433(7) 0.0375(6) -0.0046(5) -0.0076(5) -0.0078(5)
    F2 0.0369(7) 0.0659(9) 0.0406(8) -0.0026(6) -0.0068(6) 0.0292(7)
    F3 0.0397(7) 0.0450(7) 0.0500(8) 0.0113(6) -0.0102(6) -0.0243(6)
    F4 0.0343(7) 0.0502(8) 0.0343(6) -0.0143(5) -0.0025(5) 0.0163(6)
    F5 0.0315(7) 0.0360(7) 0.0622(9) 0.0067(5) -0.0092(6) -0.0241(6)
    F6 0.0186(5) 0.0324(6) 0.0316(6) -0.0028(4) -0.0041(4) 0.0049(5)
    F7 0.0446(11) 0.0559(12) 0.0235(8) 0.0184(8) 0.000 0.000
    F8 0.0218(6) 0.0471(7) 0.0514(8) 0.0068(5) -0.0020(6) -0.0154(6)
    F9 0.0415(8) 0.0288(6) 0.0818(10) 0.0086(6) -0.0038(7) -0.0173(7)
    F10 0.0552(13) 0.144(2) 0.0211(9) 0.0621(14) 0.000 0.000
    F11 0.0377(7) 0.0230(6) 0.0508(7) -0.0025(5) -0.0003(6) 0.0017(5)
    F12 0.0502(9) 0.0517(8) 0.0555(9) 0.0037(6) 0.0270(7) 0.0160(7)
    F13 0.0732(10) 0.0366(7) 0.0566(9) -0.0148(7) -0.0391(8) 0.0050(6)
    N1 0.0151(7) 0.0175(6) 0.0206(7) 0.0008(5) 0.0011(5) 0.0029(5)
    N2 0.0155(7) 0.0187(6) 0.0170(6) 0.0003(5) -0.0012(5) -0.0007(5)
    O1 0.0327(7) 0.0309(7) 0.0245(6) -0.0063(6) 0.0037(5) -0.0049(5)
    O2 0.0326(7) 0.0279(6) 0.0211(6) -0.0026(5) 0.0076(5) 0.0003(5)
    C1 0.0187(8) 0.0264(9) 0.0209(8) 0.0005(7) 0.0049(7) 0.0020(7)
    C2 0.0266(9) 0.0325(10) 0.0206(8) -0.0047(7) 0.0011(7) 0.0040(7)
    C3 0.0274(10) 0.0311(10) 0.0259(9) -0.0083(8) 0.0015(7) -0.0039(7)
    C4 0.0200(9) 0.0191(8) 0.0242(8) -0.0039(6) 0.0023(6) 0.0005(6)
    C5 0.0178(8) 0.0205(8) 0.0208(8) 0.0020(6) -0.0018(6) 0.0030(6)
    C6 0.0170(8) 0.0214(8) 0.0182(8) 0.0016(6) -0.0015(6) 0.0015(6)
    C7 0.0241(9) 0.0188(8) 0.0259(8) 0.0002(7) 0.0025(7) 0.0007(7)
    C8 0.0234(9) 0.0279(9) 0.0249(8) -0.0044(7) 0.0037(7) 0.0029(7)
    C9 0.0171(8) 0.0392(10) 0.0224(8) 0.0034(7) 0.0018(7) -0.0016(8)
    C10 0.0278(9) 0.0290(9) 0.0228(9) 0.0075(7) -0.0021(7) -0.0074(7)
    C11 0.0252(9) 0.0192(8) 0.0224(8) 0.0008(6) -0.0026(7) 0.0005(7)
    C12 0.0254(9) 0.0194(8) 0.0247(8) 0.0052(7) -0.0026(7) 0.0046(7)
    C13 0.0406(12) 0.0191(9) 0.0382(11) -0.0002(8) -0.0001(9) 0.0063(8)
    C14 0.0238(9) 0.0201(8) 0.0180(7) 0.0033(7) -0.0025(6) 0.0010(6)
    C15 0.0290(10) 0.0209(8) 0.0227(8) -0.0016(7) 0.0010(7) 0.0013(7)
    C16 0.0201(9) 0.0308(9) 0.0234(8) 0.0002(7) 0.0031(7) -0.0026(7)
    C17 0.0180(8) 0.0205(8) 0.0208(8) 0.0024(6) -0.0006(6) -0.0025(6)
    C18 0.0156(8) 0.0220(8) 0.0169(7) 0.0000(6) -0.0009(6) -0.0016(6)
    C19 0.0155(8) 0.0224(8) 0.0181(7) -0.0001(6) -0.0023(6) -0.0016(6)
    C20 0.0197(8) 0.0196(8) 0.0195(7) -0.0009(6) -0.0023(6) -0.0003(6)
    C21 0.0205(9) 0.0271(9) 0.0193(8) -0.0023(7) 0.0026(6) 0.0008(7)
    C22 0.0214(9) 0.0265(9) 0.0259(9) 0.0004(7) 0.0045(7) -0.0056(7)
    C23 0.0294(10) 0.0184(8) 0.0339(9) -0.0012(7) 0.0042(8) -0.0027(7)
    C24 0.0255(9) 0.0188(8) 0.0245(8) -0.0036(7) 0.0043(7) 0.0020(7)
    C25 0.0170(8) 0.0227(8) 0.0223(8) -0.0043(6) -0.0012(6) -0.0010(6)
    C26 0.0289(10) 0.0228(8) 0.0234(9) -0.0042(7) 0.0030(7) 0.0002(7)
_geom_special_details
;
All e.s.d.'s (except the e.s.d. in the dihedral angle between two l.s. planes)
are estimated using the full covariance matrix. The cell e.s.d.'s are taken
into account individually in the estimation of e.s.d.'s in distances, angles
and torsion angles; correlations between e.s.d.'s in cell parameters are only
used when they are defined by crystal symmetry. An approximate (isotropic)
treatment of cell e.s.d.'s is used for estimating e.s.d.'s involving l.s.
planes.
;
loop_
    _geom_bond_atom_site_label_1
    _geom_bond_atom_site_label_2
    _geom_bond_site_symmetry_2
    _geom_bond_distance
    _geom_bond_publ_flag
    P1 F5 . 1.5860(12) ?
    P1 F4 . 1.5953(12) ?
    P1 F2 . 1.5953(13) ?
    P1 F6 . 1.5966(11) ?
    P1 F3 . 1.5977(12) ?
    P1 F1 . 1.6062(12) ?
    P2 F10 . 1.578(2) ?
    P2 F7 . 1.5846(18) ?
    P2 F9 . 1.5910(12) ?
    P2 F9 12_454 1.5910(12) ?
    P2 F8 . 1.5985(11) ?
    P2 F8 12_454 1.5985(11) ?
    P3 F13 . 1.5875(13) ?
    P3 F13 12_454 1.5875(13) ?
    P3 F12 12_454 1.5877(14) ?
    P3 F12 . 1.5877(14) ?
    P3 F11 12_454 1.6009(11) ?
    P3 F11 . 1.6009(11) ?
    N1 C4 . 1.514(2) ?
    N1 C1 . 1.515(2) ?
    N1 C12 . 1.515(2) ?
    N1 C5 . 1.532(2) ?
    N2 C14 . 1.516(2) ?
    N2 C17 . 1.516(2) ?
    N2 C25 . 1.520(2) ?
    N2 C18 . 1.531(2) ?
    O1 C3 . 1.421(2) ?
    O1 C2 . 1.423(2) ?
    O2 C16 . 1.421(2) ?
    O2 C15 . 1.427(2) ?
    C1 C2 . 1.517(2) ?
    C1 H1A . 0.9900 ?
    C1 H1B . 0.9900 ?
    C2 H2A . 0.9900 ?
    C2 H2B . 0.9900 ?
    C3 C4 . 1.515(2) ?
    C3 H3A . 0.9900 ?
    C3 H3B . 0.9900 ?
    C4 H4A . 0.9900 ?
    C4 H4B . 0.9900 ?
    C5 C6 . 1.501(2) ?
    C5 H5A . 0.9900 ?
    C5 H5B . 0.9900 ?
    C6 C11 . 1.390(2) ?
    C6 C7 . 1.396(2) ?
    C7 C8 . 1.391(2) ?
    C7 H7 . 0.9500 ?
    C8 C9 . 1.383(2) ?
    C8 H8 . 0.9500 ?
    C9 C10 . 1.387(3) ?
    C9 H9 . 0.9500 ?
    C10 C11 . 1.382(2) ?
    C10 H10 . 0.9500 ?
    C11 H11 . 0.9500 ?
    C12 C13 . 1.516(3) ?
    C12 H12A . 0.9900 ?
    C12 H12B . 0.9900 ?
    C13 H13A . 0.9800 ?
    C13 H13B . 0.9800 ?
    C13 H13C . 0.9800 ?
    C14 C15 . 1.512(2) ?
    C14 H14A . 0.9900 ?
    C14 H14B . 0.9900 ?
    C15 H15A . 0.9900 ?
    C15 H15B . 0.9900 ?
    C16 C17 . 1.509(2) ?
    C16 H16A . 0.9900 ?
    C16 H16B . 0.9900 ?
    C17 H17A . 0.9900 ?
    C17 H17B . 0.9900 ?
    C18 C19 . 1.511(2) ?
    C18 H18A . 0.9900 ?
    C18 H18B . 0.9900 ?
    C19 C20 . 1.391(2) ?
    C19 C24 . 1.393(2) ?
    C20 C21 . 1.388(2) ?
    C20 H20 . 0.9500 ?
    C21 C22 . 1.389(2) ?
    C21 H21 . 0.9500 ?
    C22 C23 . 1.384(3) ?
    C22 H22 . 0.9500 ?
    C23 C24 . 1.384(3) ?
    C23 H23 . 0.9500 ?
    C24 H24 . 0.9500 ?
    C25 C26 . 1.513(2) ?
    C25 H25A . 0.9900 ?
    C25 H25B . 0.9900 ?
    C26 H26A . 0.9800 ?
    C26 H26B . 0.9800 ?
    C26 H26C . 0.9800 ?
loop_
    _geom_angle_atom_site_label_1
    _geom_angle_atom_site_label_2
    _geom_angle_atom_site_label_3
    _geom_angle_site_symmetry_1
    _geom_angle_site_symmetry_3
    _geom_angle
    _geom_angle_publ_flag
    F5 P1 F4 . . 90.08(8) ?
    F5 P1 F2 . . 91.00(8) ?
    F4 P1 F2 . . 178.87(8) ?
    F5 P1 F6 . . 90.47(6) ?
    F4 P1 F6 . . 89.80(6) ?
    F2 P1 F6 . . 90.54(6) ?
    F5 P1 F3 . . 179.12(8) ?
    F4 P1 F3 . . 89.58(8) ?
    F2 P1 F3 . . 89.34(8) ?
    F6 P1 F3 . . 90.34(6) ?
    F5 P1 F1 . . 89.54(6) ?
    F4 P1 F1 . . 90.32(7) ?
    F2 P1 F1 . . 89.33(7) ?
    F6 P1 F1 . . 179.88(9) ?
    F3 P1 F1 . . 89.65(6) ?
    F10 P2 F7 . . 180.0 ?
    F10 P2 F9 . . 90.71(7) ?
    F7 P2 F9 . . 89.29(7) ?
    F10 P2 F9 . 12_454 90.72(7) ?
    F7 P2 F9 . 12_454 89.29(7) ?
    F9 P2 F9 . 12_454 178.57(13) ?
    F10 P2 F8 . . 89.67(6) ?
    F7 P2 F8 . . 90.33(6) ?
    F9 P2 F8 . . 90.61(6) ?
    F9 P2 F8 12_454 . 89.40(6) ?
    F10 P2 F8 . 12_454 89.67(6) ?
    F7 P2 F8 . 12_454 90.33(6) ?
    F9 P2 F8 . 12_454 89.40(6) ?
    F9 P2 F8 12_454 12_454 90.61(6) ?
    F8 P2 F8 . 12_454 179.33(11) ?
    F13 P3 F13 . 12_454 90.13(13) ?
    F13 P3 F12 . 12_454 179.46(9) ?
    F13 P3 F12 12_454 12_454 89.60(8) ?
    F13 P3 F12 . . 89.60(8) ?
    F13 P3 F12 12_454 . 179.46(9) ?
    F12 P3 F12 12_454 . 90.67(13) ?
    F13 P3 F11 . 12_454 90.49(7) ?
    F13 P3 F11 12_454 12_454 89.41(7) ?
    F12 P3 F11 12_454 12_454 89.97(7) ?
    F12 P3 F11 . 12_454 90.12(7) ?
    F13 P3 F11 . . 89.41(7) ?
    F13 P3 F11 12_454 . 90.49(7) ?
    F12 P3 F11 12_454 . 90.12(7) ?
    F12 P3 F11 . . 89.97(7) ?
    F11 P3 F11 12_454 . 179.86(12) ?
    C4 N1 C1 . . 107.14(12) ?
    C4 N1 C12 . . 109.23(13) ?
    C1 N1 C12 . . 113.09(13) ?
    C4 N1 C5 . . 109.47(12) ?
    C1 N1 C5 . . 107.19(12) ?
    C12 N1 C5 . . 110.62(13) ?
    C14 N2 C17 . . 107.49(12) ?
    C14 N2 C25 . . 107.22(12) ?
    C17 N2 C25 . . 109.71(12) ?
    C14 N2 C18 . . 111.97(12) ?
    C17 N2 C18 . . 109.86(12) ?
    C25 N2 C18 . . 110.49(12) ?
    C3 O1 C2 . . 109.58(13) ?
    C16 O2 C15 . . 109.60(13) ?
    N1 C1 C2 . . 111.93(14) ?
    N1 C1 H1A . . 109.2 ?
    C2 C1 H1A . . 109.2 ?
    N1 C1 H1B . . 109.2 ?
    C2 C1 H1B . . 109.2 ?
    H1A C1 H1B . . 107.9 ?
    O1 C2 C1 . . 110.46(14) ?
    O1 C2 H2A . . 109.6 ?
    C1 C2 H2A . . 109.6 ?
    O1 C2 H2B . . 109.6 ?
    C1 C2 H2B . . 109.6 ?
    H2A C2 H2B . . 108.1 ?
    O1 C3 C4 . . 110.93(15) ?
    O1 C3 H3A . . 109.5 ?
    C4 C3 H3A . . 109.5 ?
    O1 C3 H3B . . 109.5 ?
    C4 C3 H3B . . 109.5 ?
    H3A C3 H3B . . 108.0 ?
    N1 C4 C3 . . 112.16(14) ?
    N1 C4 H4A . . 109.2 ?
    C3 C4 H4A . . 109.2 ?
    N1 C4 H4B . . 109.2 ?
    C3 C4 H4B . . 109.2 ?
    H4A C4 H4B . . 107.9 ?
    C6 C5 N1 . . 114.64(13) ?
    C6 C5 H5A . . 108.6 ?
    N1 C5 H5A . . 108.6 ?
    C6 C5 H5B . . 108.6 ?
    N1 C5 H5B . . 108.6 ?
    H5A C5 H5B . . 107.6 ?
    C11 C6 C7 . . 118.93(15) ?
    C11 C6 C5 . . 121.85(15) ?
    C7 C6 C5 . . 119.14(15) ?
    C8 C7 C6 . . 120.26(16) ?
    C8 C7 H7 . . 119.9 ?
    C6 C7 H7 . . 119.9 ?
    C9 C8 C7 . . 120.09(16) ?
    C9 C8 H8 . . 120.0 ?
    C7 C8 H8 . . 120.0 ?
    C8 C9 C10 . . 119.92(16) ?
    C8 C9 H9 . . 120.0 ?
    C10 C9 H9 . . 120.0 ?
    C11 C10 C9 . . 120.04(16) ?
    C11 C10 H10 . . 120.0 ?
    C9 C10 H10 . . 120.0 ?
    C10 C11 C6 . . 120.73(16) ?
    C10 C11 H11 . . 119.6 ?
    C6 C11 H11 . . 119.6 ?
    N1 C12 C13 . . 114.87(15) ?
    N1 C12 H12A . . 108.6 ?
    C13 C12 H12A . . 108.6 ?
    N1 C12 H12B . . 108.6 ?
    C13 C12 H12B . . 108.6 ?
    H12A C12 H12B . . 107.5 ?
    C12 C13 H13A . . 109.5 ?
    C12 C13 H13B . . 109.5 ?
    H13A C13 H13B . . 109.5 ?
    C12 C13 H13C . . 109.5 ?
    H13A C13 H13C . . 109.5 ?
    H13B C13 H13C . . 109.5 ?
    C15 C14 N2 . . 112.56(14) ?
    C15 C14 H14A . . 109.1 ?
    N2 C14 H14A . . 109.1 ?
    C15 C14 H14B . . 109.1 ?
    N2 C14 H14B . . 109.1 ?
    H14A C14 H14B . . 107.8 ?
    O2 C15 C14 . . 111.26(14) ?
    O2 C15 H15A . . 109.4 ?
    C14 C15 H15A . . 109.4 ?
    O2 C15 H15B . . 109.4 ?
    C14 C15 H15B . . 109.4 ?
    H15A C15 H15B . . 108.0 ?
    O2 C16 C17 . . 111.80(15) ?
    O2 C16 H16A . . 109.3 ?
    C17 C16 H16A . . 109.3 ?
    O2 C16 H16B . . 109.3 ?
    C17 C16 H16B . . 109.3 ?
    H16A C16 H16B . . 107.9 ?
    C16 C17 N2 . . 112.34(14) ?
    C16 C17 H17A . . 109.1 ?
    N2 C17 H17A . . 109.1 ?
    C16 C17 H17B . . 109.1 ?
    N2 C17 H17B . . 109.1 ?
    H17A C17 H17B . . 107.9 ?
    C19 C18 N2 . . 114.29(13) ?
    C19 C18 H18A . . 108.7 ?
    N2 C18 H18A . . 108.7 ?
    C19 C18 H18B . . 108.7 ?
    N2 C18 H18B . . 108.7 ?
    H18A C18 H18B . . 107.6 ?
    C20 C19 C24 . . 118.82(15) ?
    C20 C19 C18 . . 120.37(15) ?
    C24 C19 C18 . . 120.71(15) ?
    C21 C20 C19 . . 120.50(16) ?
    C21 C20 H20 . . 119.7 ?
    C19 C20 H20 . . 119.7 ?
    C20 C21 C22 . . 120.23(16) ?
    C20 C21 H21 . . 119.9 ?
    C22 C21 H21 . . 119.9 ?
    C23 C22 C21 . . 119.48(16) ?
    C23 C22 H22 . . 120.3 ?
    C21 C22 H22 . . 120.3 ?
    C22 C23 C24 . . 120.36(16) ?
    C22 C23 H23 . . 119.8 ?
    C24 C23 H23 . . 119.8 ?
    C23 C24 C19 . . 120.60(16) ?
    C23 C24 H24 . . 119.7 ?
    C19 C24 H24 . . 119.7 ?
    C26 C25 N2 . . 115.19(14) ?
    C26 C25 H25A . . 108.5 ?
    N2 C25 H25A . . 108.5 ?
    C26 C25 H25B . . 108.5 ?
    N2 C25 H25B . . 108.5 ?
    H25A C25 H25B . . 107.5 ?
    C25 C26 H26A . . 109.5 ?
    C25 C26 H26B . . 109.5 ?
    H26A C26 H26B . . 109.5 ?
    C25 C26 H26C . . 109.5 ?
    H26A C26 H26C . . 109.5 ?
    H26B C26 H26C . . 109.5 ?
loop_
    _geom_torsion_atom_site_label_1
    _geom_torsion_atom_site_label_2
    _geom_torsion_atom_site_label_3
    _geom_torsion_atom_site_label_4
    _geom_torsion_site_symmetry_1
    _geom_torsion_site_symmetry_2
    _geom_torsion_site_symmetry_3
    _geom_torsion_site_symmetry_4
    _geom_torsion
    _geom_torsion_publ_flag
    C4 N1 C1 C2 . . . . -52.21(17) ?
    C12 N1 C1 C2 . . . . 68.20(18) ?
    C5 N1 C1 C2 . . . . -169.62(13) ?
    C3 O1 C2 C1 . . . . -62.46(19) ?
    N1 C1 C2 O1 . . . . 59.13(19) ?
    C2 O1 C3 C4 . . . . 62.01(19) ?
    C1 N1 C4 C3 . . . . 51.63(18) ?
    C12 N1 C4 C3 . . . . -71.20(17) ?
    C5 N1 C4 C3 . . . . 167.54(14) ?
    O1 C3 C4 N1 . . . . -58.05(19) ?
    C4 N1 C5 C6 . . . . 60.64(17) ?
    C1 N1 C5 C6 . . . . 176.52(13) ?
    C12 N1 C5 C6 . . . . -59.77(17) ?
    N1 C5 C6 C11 . . . . 92.12(18) ?
    N1 C5 C6 C7 . . . . -91.19(18) ?
    C11 C6 C7 C8 . . . . -0.7(3) ?
    C5 C6 C7 C8 . . . . -177.49(16) ?
    C6 C7 C8 C9 . . . . -0.9(3) ?
    C7 C8 C9 C10 . . . . 1.4(3) ?
    C8 C9 C10 C11 . . . . -0.4(3) ?
    C9 C10 C11 C6 . . . . -1.2(3) ?
    C7 C6 C11 C10 . . . . 1.7(3) ?
    C5 C6 C11 C10 . . . . 178.43(16) ?
    C4 N1 C12 C13 . . . . 174.38(15) ?
    C1 N1 C12 C13 . . . . 55.17(19) ?
    C5 N1 C12 C13 . . . . -65.07(19) ?
    C17 N2 C14 C15 . . . . -50.76(17) ?
    C25 N2 C14 C15 . . . . -168.65(13) ?
    C18 N2 C14 C15 . . . . 69.99(17) ?
    C16 O2 C15 C14 . . . . -60.77(18) ?
    N2 C14 C15 O2 . . . . 57.50(18) ?
    C15 O2 C16 C17 . . . . 60.96(18) ?
    O2 C16 C17 N2 . . . . -57.46(18) ?
    C14 N2 C17 C16 . . . . 50.49(17) ?
    C25 N2 C17 C16 . . . . 166.76(13) ?
    C18 N2 C17 C16 . . . . -71.58(17) ?
    C14 N2 C18 C19 . . . . 63.20(17) ?
    C17 N2 C18 C19 . . . . -177.44(14) ?
    C25 N2 C18 C19 . . . . -56.25(17) ?
    N2 C18 C19 C20 . . . . 93.27(18) ?
    N2 C18 C19 C24 . . . . -90.25(19) ?
    C24 C19 C20 C21 . . . . 0.7(2) ?
    C18 C19 C20 C21 . . . . 177.26(15) ?
    C19 C20 C21 C22 . . . . 0.3(3) ?
    C20 C21 C22 C23 . . . . -0.6(3) ?
    C21 C22 C23 C24 . . . . -0.1(3) ?
    C22 C23 C24 C19 . . . . 1.1(3) ?
    C20 C19 C24 C23 . . . . -1.4(3) ?
    C18 C19 C24 C23 . . . . -177.96(17) ?
    C14 N2 C25 C26 . . . . 170.87(14) ?
    C17 N2 C25 C26 . . . . 54.43(18) ?
    C18 N2 C25 C26 . . . . -66.85(17) ?
loop_
    _geom_hbond_atom_site_label_D
    _geom_hbond_atom_site_label_H
    _geom_hbond_atom_site_label_A
    _geom_hbond_site_symmetry_A
    _geom_hbond_distance_DH
    _geom_hbond_distance_HA
    _geom_hbond_distance_DA
    _geom_hbond_angle_DHA
    C1 H1A F4 . 0.99 2.41 3.211(2) 138
    C3 H3B F2 10_554 0.99 2.47 3.389(2) 155
    C5 H5B F11 3_555 0.99 2.48 3.365(2) 150
    C10 H10 F10 4_554 0.95 2.50 3.288(2) 141
    C17 H17A F8 4_555 0.99 2.37 3.329(2) 162
    C17 H17B F1 . 0.99 2.46 3.357(2) 150
    C25 H25B F1 . 0.99 2.53 3.388(2) 145
data_global
_journal_date_recd_electronic     2011-12-19
_journal_date_accepted     2012-01-09
_journal_name_full     'Acta Crystallographica, Section E'
_journal_year     2012
_journal_volume     68
_journal_issue      3
_journal_page_first     o840
_journal_page_last     o840
_journal_paper_category     QO
_journal_paper_doi     10.1107/S1600536812001006
_journal_coeditor_code     RZ2692
_publ_contact_author_name     'Zang Hong-Jun'
_publ_contact_author_address
;
Department of Enviromental and Chemistry Engineering,
Tianjin Polytechnic University, State Key Laboratory
of Hollow Fiber Membrane Materials and Processes,
Tianjin 300160,
People's Republic of China
;
_publ_contact_author_email     chemhong@126.com
_publ_contact_author_fax     '8622 2452 8054'
_publ_contact_author_phone     '8622 2452 8359'
_publ_section_title
;
4-Benzyl-4-ethylmorpholin-1-ium hexafluorophosphate
;
loop_
    _publ_author_name
    _publ_author_address
    'Yang, Fang'
;
Department of Enviromental and Chemistry Engineering,
Tianjin Polytechnic University,
State Key Laboratory of Hollow Fiber Membrane Materials and Processes,
Tianjin 300160,
People's Republic of China
;
    'Zang, Hongjun'
;
Department of Enviromental and Chemistry Engineering,
Tianjin Polytechnic University,
State Key Laboratory of Hollow Fiber Membrane Materials and Processes,
Tianjin 300160,
People's Republic of China
;
    'Cheng, Bowen'
;
Department of Enviromental and Chemistry Engineering,
Tianjin Polytechnic University,
State Key Laboratory of Hollow Fiber Membrane Materials and Processes,
Tianjin 300160,
People's Republic of China
;
    'Xu, Xianlin'
;
Department of Enviromental and Chemistry Engineering,
Tianjin Polytechnic University,
State Key Laboratory of Hollow Fiber Membrane Materials and Processes,
Tianjin 300160,
People's Republic of China
;
    'Ren, Yuanlin'
;
Department of Enviromental and Chemistry Engineering,
Tianjin Polytechnic University,
State Key Laboratory of Hollow Fiber Membrane Materials and Processes,
Tianjin 300160,
People's Republic of China
;
