# Supplementary material for: 4-Benzyl-4-ethyl­morpholin-1-ium hexa­fluoro­phosphate
Source: Acta Crystallogr Sect E Struct Rep Online. 2012 Feb 24;68(Pt 3):o840. doi: 10.1107/S1600536812001006 (PMC3297898; doi:10.1107/S1600536812001006)
Supplement: Supplementary file 2 [file e-68-0o840-Isup2.hkl]

# 
# h,k,l, Fc-squared, Fo-squared, sigma(Fo-squared) and status flag 
# 
data_I
_shelx_title '  _R080616a' 
_shelx_refln_list_code          4 
_shelx_F_calc_maximum     1609.17 
_exptl_crystal_F_000      5824.00 
_reflns_d_resolution_high  0.7301 
 
loop_ 
 _symmetry_equiv_pos_as_xyz 
 'x, y, z' 
 '-x+1/4, y+1/4, z+1/4' 
 'x+1/4, -y+1/4, z+1/4' 
 '-x+1/2, -y, z+1/2' 
 'x, y+1/2, z+1/2' 
 '-x+1/4, y+3/4, z+3/4' 
 'x+1/4, -y+3/4, z+3/4' 
 '-x+1/2, -y+1/2, z+1' 
 'x+1/2, y, z+1/2' 
 '-x+3/4, y+1/4, z+3/4' 
 'x+3/4, -y+1/4, z+3/4' 
 '-x+1, -y, z+1' 
 'x+1/2, y+1/2, z' 
 '-x+3/4, y+3/4, z+1/4' 
 'x+3/4, -y+3/4, z+1/4' 
 '-x+1, -y+1/2, z+1/2' 
 
_cell_length_a    26.0540 
_cell_length_b    28.5275 
_cell_length_c    16.2950 
_cell_angle_alpha  90.000 
_cell_angle_beta   90.000 
_cell_angle_gamma  90.000 
 
_shelx_F_squared_multiplier     1.000 
 
loop_ 
 _refln_index_h 
 _refln_index_k 
 _refln_index_l 
 _refln_F_squared_calc 
 _refln_F_squared_meas 
 _refln_F_squared_sigma 
 _refln_observed_status 
   2   0 -22     4673.32     4917.51    880.44 o 
   0   2 -22     2126.64     1385.33    486.30 o 
   2   2 -22      526.57      445.73    115.41 o 
   4   2 -22     6850.60     6976.20    819.34 o 
   2   4 -22       88.69      374.91    116.83 o 
   4   4 -22      682.60      542.22    132.67 o 
   0   6 -22     9585.07     7141.85   2273.26 o 
   2   6 -22      233.60      388.06    210.60 o 
   1   1 -21     2444.35     2000.63    333.13 o 
   3   1 -21     6511.35     6718.59    669.23 o 
   5   1 -21     4835.55     5026.78    529.76 o 
   7   1 -21      209.62      228.71     92.19 o 
   9   1 -21     2983.93     3159.81    430.95 o 
  11   1 -21      264.40      771.56    276.73 o 
   1   3 -21     3472.78     3579.67    404.67 o 
   3   3 -21      979.45      940.12    203.47 o 
   5   3 -21     1757.14     1676.31    274.92 o 
   7   3 -21     2194.81     1998.08    238.90 o 
   9   3 -21     5158.44     4897.59    633.91 o 
  11   3 -21     2935.71     1971.52    840.86 o 
   1   5 -21     3772.70     3508.63    352.31 o 
   3   5 -21     1632.23     1503.18    184.25 o 
   5   5 -21     1002.58     1181.17    217.11 o 
   7   5 -21     4827.07     5085.07    595.65 o 
   9   5 -21     3184.00     3708.22    550.78 o 
  11   5 -21     2593.07     1916.08    786.41 o 
   1   7 -21      522.80      421.19    134.61 o 
   3   7 -21     5983.46     4811.08    601.69 o 
   5   7 -21     1315.36     1284.29    298.76 o 
   7   7 -21    11291.39    10205.53   1645.52 o 
   9   7 -21      770.92      649.31    297.83 o 
   1   9 -21     1078.41      964.59    227.74 o 
   3   9 -21     1377.72      746.04    184.88 o 
   5   9 -21      616.35      573.48    230.52 o 
   7   9 -21      957.58      471.37    237.61 o 
   1  11 -21     4024.87     1861.49   1696.84 o 
   3  11 -21     1299.47      578.82    355.55 o 
   5  11 -21     1914.07     1007.97    487.72 o 
   0   0 -20    29143.15    31224.05   1073.45 o 
   4   0 -20     4776.03     5282.12    757.91 o 
   8   0 -20     1787.75     1761.82    441.97 o 
  12   0 -20      813.33      686.81    240.67 o 
   2   2 -20     7925.65     6576.12    783.34 o 
   4   2 -20     1409.41      983.43    175.66 o 
   6   2 -20    11907.43    14146.53    837.82 o 
   8   2 -20     1103.38      840.96    140.68 o 
  10   2 -20    11046.18    10634.12   1217.66 o 
  12   2 -20     1045.85      950.07    246.04 o 
  14   2 -20     5941.22     5259.05    819.78 o 
   0   4 -20     3665.06     3699.24    534.42 o 
   2   4 -20      342.84      379.09    129.74 o 
   4   4 -20     3588.90     3248.62    366.56 o 
   6   4 -20     1206.02     1573.12    194.66 o 
   8   4 -20       81.02      342.42    106.75 o 
  10   4 -20     1266.03     1234.95    259.51 o 
  12   4 -20      266.76      339.30    154.36 o 
  14   4 -20      500.60      311.05    195.74 o 
   2   6 -20     4012.93     3301.75    770.11 o 
   4   6 -20     6309.24     5709.63    697.46 o 
   6   6 -20    15188.70    14074.33   1330.71 o 
   8   6 -20       37.34      295.53    112.61 o 
  10   6 -20     7781.18     6344.82    978.36 o 
  12   6 -20      731.72      690.09    155.70 o 
  14   6 -20     3539.14     3598.94    531.89 o 
   0   8 -20       87.08      244.89    170.23 o 
   2   8 -20     1203.98      709.05    321.98 o 
   4   8 -20      895.22      674.00    213.49 o 
   6   8 -20      782.83      474.26    114.17 o 
   8   8 -20      501.80      450.99    192.50 o 
  10   8 -20      404.97      301.70    139.68 o 
  12   8 -20     2066.72     2157.36    582.86 o 
   2  10 -20     4583.83     4859.52    519.90 o 
   4  10 -20      800.74      549.87    211.48 o 
   6  10 -20     5141.93     5777.21    756.38 o 
   8  10 -20        9.39      133.44    105.64 o 
  10  10 -20     3322.55     2022.48   1239.62 o 
  12  10 -20     1238.16      646.69    339.40 o 
   0  12 -20     1955.48     1631.43    368.78 o 
   2  12 -20      649.54      610.01    140.05 o 
   4  12 -20      618.25      644.52    147.87 o 
   6  12 -20     1691.35     1357.26    235.46 o 
   8  12 -20     2264.47      901.55    428.73 o 
  10  12 -20      637.81      390.37    185.27 o 
   2  14 -20     2815.32     2927.88    583.60 o 
   4  14 -20      291.75      293.17    117.05 o 
   6  14 -20     2909.87     2132.57    354.64 o 
   8  14 -20      694.72      634.04    203.95 o 
   6  16 -20      220.30      229.47    145.17 o 
   1   1 -19     1552.58     1412.91    211.03 o 
   3   1 -19      880.52      932.86    142.91 o 
   5   1 -19      326.27      286.77    132.87 o 
   7   1 -19     1731.62     1634.27    211.77 o 
   9   1 -19      382.38      526.04    127.34 o 
  11   1 -19     1891.46     2089.67    263.49 o 
  13   1 -19     1534.25     1407.12    194.22 o 
  15   1 -19      501.29      487.14    145.28 o 
  17   1 -19     1363.49      947.97    353.95 o 
   1   3 -19     4178.98     4559.28    495.35 o 
   3   3 -19      145.53      222.19    100.19 o 
   5   3 -19     1873.82     1759.57    204.22 o 
   7   3 -19      249.03      124.38    114.20 o 
   9   3 -19      592.95      760.02    175.94 o 
  11   3 -19     1987.31     1630.38    220.15 o 
  13   3 -19     1043.74      986.87    171.97 o 
  15   3 -19      357.20      378.39    144.67 o 
  17   3 -19      456.12      408.07    165.59 o 
   1   5 -19     1202.15      896.40    239.24 o 
   3   5 -19     4009.49     2599.98    357.44 o 
   5   5 -19     3685.03     3726.94    422.04 o 
   7   5 -19      285.03      305.00    102.59 o 
   9   5 -19     1789.80     2128.72    245.43 o 
  11   5 -19      225.26      145.50     80.56 o 
  13   5 -19      609.00      835.88    161.59 o 
  15   5 -19     3939.38     3740.82    542.91 o 
  17   5 -19      350.03      193.00    189.06 o 
   1   7 -19     5179.69     4926.21    513.16 o 
   3   7 -19      184.08      274.97     91.72 o 
   5   7 -19     2584.62     2241.35    305.56 o 
   7   7 -19     3332.04     2577.47    563.09 o 
   9   7 -19      914.07     1057.70    142.06 o 
  11   7 -19      587.49      295.38     98.15 o 
  13   7 -19      173.47      357.64    190.90 o 
  15   7 -19      470.75      389.10    148.55 o 
  17   7 -19      717.57     1365.06    507.52 o 
   1   9 -19     1566.61     1363.49    210.32 o 
   3   9 -19     1160.20     1144.92    187.30 o 
   5   9 -19     6756.09     6603.60    662.23 o 
   7   9 -19     4638.13     4527.74    489.21 o 
   9   9 -19      579.89      552.20    115.31 o 
  11   9 -19      843.17      709.68    151.54 o 
  13   9 -19     2921.25     1748.72    495.75 o 
  15   9 -19     1838.37      870.46    488.08 o 
   1  11 -19      431.95      513.29     94.55 o 
   3  11 -19     1637.71     1541.31    179.84 o 
   5  11 -19     8045.99     8696.29    551.17 o 
   7  11 -19     1608.20     1111.82    188.14 o 
   9  11 -19      109.28      367.94     95.52 o 
  11  11 -19     3600.34     2424.09    772.62 o 
  13  11 -19     2789.35     1291.27    446.45 o 
  15  11 -19      122.90      286.05    136.82 o 
   1  13 -19     5395.06     4376.42    441.71 o 
   3  13 -19     4870.60     3942.78    485.42 o 
   5  13 -19      615.88      529.56    122.94 o 
   7  13 -19     3374.26     3305.75    424.58 o 
   9  13 -19     8915.40     9885.45    838.29 o 
  11  13 -19     3616.87     3253.66    447.00 o 
  13  13 -19     3063.63     1637.82    762.73 o 
   1  15 -19     5086.45     4675.34    561.37 o 
   3  15 -19     1562.73     1503.81    273.28 o 
   5  15 -19      524.13      651.76    202.25 o 
   7  15 -19     3992.05     3663.14    438.94 o 
   9  15 -19     2637.23     2454.05    279.79 o 
  11  15 -19      173.70      316.23    124.24 o 
   1  17 -19      290.61      519.83    149.94 o 
   3  17 -19     4244.56     4569.69    634.22 o 
   5  17 -19     2596.15     2692.71    403.81 o 
   7  17 -19     4141.22     2988.03    495.36 o 
   9  17 -19     1224.56      413.34    172.55 o 
   3  19 -19     1416.80      970.14    812.04 o 
   2   0 -18     6402.47     6295.41    861.73 o 
   6   0 -18    20198.95    21375.65    580.82 o 
  10   0 -18      496.73      568.69    200.25 o 
  14   0 -18     5247.02     5344.08    687.08 o 
  18   0 -18     4593.30     3319.94    737.82 o 
   0   2 -18    10390.81    10920.67   1511.68 o 
   2   2 -18     5462.22     4916.13    511.39 o 
   4   2 -18     1735.67     1648.45    202.71 o 
   6   2 -18      798.45      873.63    151.76 o 
   8   2 -18     5106.77     5836.71    480.45 o 
  10   2 -18     2403.77     2661.44    315.79 o 
  12   2 -18     4105.16     4177.59    428.16 o 
  14   2 -18      549.79      743.48    128.17 o 
  16   2 -18     4139.80     3742.62    467.07 o 
  18   2 -18     2002.72     2298.96    308.46 o 
  20   2 -18     2672.34     1222.14    726.25 o 
   2   4 -18     5645.02     5388.63    454.11 o 
   4   4 -18      848.45      767.15    156.38 o 
   6   4 -18     2426.68     2281.03    249.38 o 
   8   4 -18     1760.86     1873.43    247.35 o 
  10   4 -18    15272.65    16938.99    515.40 o 
  12   4 -18     3188.45     3797.36    392.69 o 
  14   4 -18     1526.93     1596.61    244.65 o 
  16   4 -18     1369.76     1464.25    228.52 o 
  18   4 -18     6769.65     6211.97    892.13 o 
  20   4 -18      218.43      139.55    164.66 o 
   0   6 -18     5091.26     5156.81    680.29 o 
   2   6 -18     1012.37      727.10    205.70 o 
   4   6 -18     5360.77     5254.95    492.66 o 
   6   6 -18      672.71      672.03    164.90 o 
   8   6 -18     2039.85     1924.09    271.45 o 
  10   6 -18     3764.62     3532.52    355.10 o 
  12   6 -18     4363.04     4240.26    518.45 o 
  14   6 -18     2639.81     2411.74    299.78 o 
  16   6 -18     7023.32     7606.37    843.89 o 
  18   6 -18     1834.61     1910.68    282.94 o 
  20   6 -18      521.35      521.98    366.16 o 
   2   8 -18     5570.87     5428.49    536.61 o 
   4   8 -18      609.03      485.83    113.46 o 
   6   8 -18     3755.79     3672.81    356.39 o 
   8   8 -18     1532.10     1419.93    172.53 o 
  10   8 -18     2952.09     3029.71    353.11 o 
  12   8 -18      502.77      326.03    150.23 o 
  14   8 -18     5195.12     5944.51    691.17 o 
  16   8 -18     1240.56     1172.08    200.58 o 
  18   8 -18     2368.00     2086.91    401.48 o 
   0  10 -18    10387.83    10158.98    913.40 o 
   2  10 -18      644.69      743.44    102.86 o 
   4  10 -18     2352.73     2238.83    248.08 o 
   6  10 -18     2399.00     2158.66    243.55 o 
   8  10 -18     1317.20     1163.90    224.01 o 
  10  10 -18      770.26      672.34    147.84 o 
  12  10 -18     3401.86     3768.73    571.92 o 
  14  10 -18     1316.86      849.86    351.41 o 
  16  10 -18     1883.90      924.02    386.43 o 
  18  10 -18     1225.66      664.45    379.72 o 
   2  12 -18      324.80      418.97    100.62 o 
   4  12 -18      401.99      391.16     82.74 o 
   6  12 -18     4582.29     4313.61    388.02 o 
   8  12 -18     3090.02     2927.83    333.39 o 
  10  12 -18     1807.84     1985.47    225.20 o 
  12  12 -18     3534.08     3548.54    420.74 o 
  14  12 -18      786.90      828.22    201.32 o 
  16  12 -18      262.29      242.01     97.61 o 
   0  14 -18     6601.79     6633.70    673.20 o 
   2  14 -18     1445.21     1254.00    167.20 o 
   4  14 -18     4491.61     4684.12    462.89 o 
   6  14 -18      319.61      299.36    103.03 o 
   8  14 -18     1559.09     1684.42    222.77 o 
  10  14 -18     1363.04     1294.62    217.20 o 
  12  14 -18      936.85     1427.68    192.18 o 
  14  14 -18     2563.97     2095.30    319.31 o 
  16  14 -18     8025.90     1582.42   2609.54 o 
   2  16 -18      761.44      913.71    155.47 o 
   4  16 -18     2347.31     2288.37    262.96 o 
   6  16 -18     1042.53     1140.05    184.81 o 
   8  16 -18       94.74      315.63     95.53 o 
  10  16 -18     2327.02     2264.61    245.73 o 
  12  16 -18      591.19      569.59    138.93 o 
  14  16 -18      741.29     1051.02    245.45 o 
   0  18 -18     8169.97     7898.07   1160.29 o 
   2  18 -18       53.16      321.42    129.18 o 
   4  18 -18     6629.58     6670.24    709.73 o 
   6  18 -18       53.96      250.09     96.45 o 
   8  18 -18     2791.04     2700.20    289.08 o 
  10  18 -18     2623.60     2434.21    293.39 o 
  12  18 -18     4672.63     5299.59    698.19 o 
   2  20 -18     3969.18     3907.22    523.38 o 
   4  20 -18       83.14      264.36    150.88 o 
   6  20 -18      974.56      959.15    221.57 o 
   8  20 -18      496.05      758.90    265.04 o 
  10  20 -18     4785.46     4059.43    748.60 o 
   1   1 -17     7108.11     6350.00    607.21 o 
   3   1 -17     1276.65     1391.56    186.98 o 
   5   1 -17     3020.71     3660.45    399.45 o 
   7   1 -17      100.05      486.25     92.55 o 
   9   1 -17     1706.21     1478.61    194.21 o 
  11   1 -17     3634.75     4264.58    448.78 o 
  13   1 -17     1637.05     1866.62    207.77 o 
  15   1 -17     2763.04     2756.75    284.45 o 
  17   1 -17      347.90      280.57    101.67 o 
  19   1 -17      377.27      337.24    134.90 o 
  21   1 -17      176.90      237.63    103.08 o 
   1   3 -17     4153.74     3796.10    389.72 o 
   3   3 -17     8462.43     8304.96    782.82 o 
   5   3 -17     3065.43     3128.49    330.94 o 
   7   3 -17     1151.75     1222.39    131.41 o 
   9   3 -17     1109.35     1159.25    165.26 o 
  11   3 -17      393.76      515.90    113.81 o 
  13   3 -17      127.66      250.59     83.82 o 
  15   3 -17     3496.04     3566.83    432.58 o 
  17   3 -17     4414.42     4154.30    546.09 o 
  19   3 -17      229.13      270.14    181.80 o 
  21   3 -17     4002.81     4515.31    714.14 o 
   1   5 -17     1430.78     1922.90    194.33 o 
   3   5 -17     1289.35     1019.42    202.15 o 
   5   5 -17     1681.46     1731.55    191.70 o 
   7   5 -17     4176.51     3937.41    377.96 o 
   9   5 -17      817.55      757.53    188.04 o 
  11   5 -17     3589.22     3575.68    362.44 o 
  13   5 -17     2252.80     2180.89    263.67 o 
  15   5 -17     1240.79     1413.29    162.96 o 
  17   5 -17     2052.90     1910.87    312.69 o 
  19   5 -17     3508.78     3530.52    376.94 o 
  21   5 -17     1530.44     1698.95    310.47 o 
   1   7 -17      687.68      719.55    118.50 o 
   3   7 -17     2987.54     3160.41    242.86 o 
   5   7 -17     4604.06     4765.89    449.69 o 
   7   7 -17     1597.60     1923.40    193.97 o 
   9   7 -17     5751.07     5177.54    477.11 o 
  11   7 -17      376.88      272.96    105.32 o 
  13   7 -17     9396.72      -34.11    512.52 o 
  15   7 -17      454.84      374.51    132.71 o 
  17   7 -17     3310.79     3653.64    399.48 o 
  19   7 -17      988.11      949.78    189.03 o 
  21   7 -17     1526.81     1026.48    200.78 o 
   1   9 -17     5536.51     5348.97    438.45 o 
   3   9 -17      228.08      241.35     75.53 o 
   5   9 -17     1526.69     1397.86    139.51 o 
   7   9 -17     1255.45     1782.36    163.23 o 
   9   9 -17     2211.68     1929.10    194.65 o 
  11   9 -17     1882.19     1451.32    217.76 o 
  13   9 -17      512.27      345.70    141.03 o 
  15   9 -17      439.75      413.03    202.36 o 
  17   9 -17      855.28      946.27    293.36 o 
  19   9 -17     3500.82     3283.80    543.29 o 
  21   9 -17     1106.95     1236.79    696.61 o 
   1  11 -17      966.83      973.14    120.05 o 
   3  11 -17     2306.52     2145.20    247.52 o 
   5  11 -17     4226.96     3470.33    326.86 o 
   7  11 -17     6668.89     6380.69    520.69 o 
   9  11 -17     3175.14     3191.72    353.27 o 
  11  11 -17     5761.95     6773.63    680.70 o 
  13  11 -17      941.59      824.18    135.66 o 
  15  11 -17     2048.12     2206.42    329.35 o 
  17  11 -17     3444.35     3729.81    521.03 o 
  19  11 -17     3038.45     1916.07    390.84 o 
   1  13 -17     2960.28     3186.40    332.62 o 
   3  13 -17     1259.34     1587.17    146.43 o 
   5  13 -17     6004.62     5656.06    476.73 o 
   7  13 -17     2717.37     2422.73    257.17 o 
   9  13 -17      297.50      566.28    126.78 o 
  11  13 -17     3208.08     3121.08    339.61 o 
  13  13 -17      456.06      507.45    104.24 o 
  15  13 -17     1234.98     1369.55    238.76 o 
  17  13 -17     2209.71     2197.39    293.01 o 
  19  13 -17      945.20      776.43    206.30 o 
   1  15 -17     3798.36     3987.47    363.80 o 
   3  15 -17     2546.30     2437.34    262.85 o 
   5  15 -17     2763.15     2689.75    317.49 o 
   7  15 -17     7455.08     8694.86    685.07 o 
   9  15 -17     4266.18     4540.81    399.33 o 
  11  15 -17     3182.52     2882.38    348.19 o 
  13  15 -17     4757.79     4681.91    506.84 o 
  15  15 -17     4269.94     4461.31    535.99 o 
  17  15 -17     1270.35      814.78    214.50 o 
   1  17 -17      650.75      506.79    120.56 o 
   3  17 -17     1892.24     2302.97    237.82 o 
   5  17 -17      469.97      896.37    180.87 o 
   7  17 -17     5053.17     5281.31    468.58 o 
   9  17 -17      999.62     1010.02    163.76 o 
  11  17 -17      405.10      467.63    105.13 o 
  13  17 -17     1822.92     1522.68    212.00 o 
  15  17 -17       64.88      260.09    116.39 o 
  17  17 -17     5849.34     4803.94    817.11 o 
   1  19 -17     7295.40     7452.66    678.10 o 
   3  19 -17     8449.78     8170.42    800.34 o 
   5  19 -17     2185.46     1997.56    250.25 o 
   7  19 -17     4316.39     4269.80    423.51 o 
   9  19 -17     5859.34     5861.26    601.70 o 
  11  19 -17     2490.96     2723.60    355.12 o 
  13  19 -17      362.48      292.73    120.14 o 
  15  19 -17     1858.08     1532.83    371.89 o 
   1  21 -17     2285.85     2573.40    265.44 o 
   3  21 -17     1287.99     1382.45    221.74 o 
   5  21 -17      556.30      936.74    201.79 o 
   7  21 -17      312.52      517.23    134.90 o 
   9  21 -17     2085.64     1651.96    261.31 o 
  11  21 -17     1217.53     1054.80    210.50 o 
   1  23 -17     4577.81     4526.96    455.34 o 
   3  23 -17     2887.45     3411.54    319.18 o 
   5  23 -17     4780.07     4162.11    648.05 o 
   7  23 -17     3674.47     3400.77    564.52 o 
   9  23 -17      447.90      674.79    163.17 o 
   0   0 -16     9728.65    11137.37    591.88 o 
   4   0 -16    45963.22    47591.55    964.84 o 
   8   0 -16     2686.57     2408.93    323.55 o 
  12   0 -16    13599.01    15160.52    985.72 o 
  16   0 -16     3685.78     4210.80    754.76 o 
  20   0 -16     1381.45     1526.75    255.82 o 
   2   2 -16     5844.72     6046.89    569.88 o 
   4   2 -16     8551.35     8538.89    726.92 o 
   6   2 -16     4922.56     4699.49    433.20 o 
   8   2 -16     4250.84     4511.93    545.40 o 
  10   2 -16     8416.38     7459.01    547.15 o 
  12   2 -16      490.20      423.80    112.74 o 
  14   2 -16      385.74      654.45    112.51 o 
  16   2 -16     4156.04     3920.54    398.78 o 
  18   2 -16     1628.79     1850.42    250.42 o 
  20   2 -16      330.39      331.85    126.74 o 
  22   2 -16       33.80      124.77    121.51 o 
   0   4 -16    12501.16    12800.75   1531.90 o 
   2   4 -16     3960.25     3742.13    335.19 o 
   4   4 -16     4181.48     3380.22    329.18 o 
   6   4 -16     2897.60     2537.68    296.56 o 
   8   4 -16    10815.79    10700.19    957.18 o 
  10   4 -16     1469.56     1084.81    332.11 o 
  12   4 -16     1997.80     1907.48    298.52 o 
  14   4 -16      509.67      893.20    131.92 o 
  16   4 -16     8358.83     7803.29    619.57 o 
  18   4 -16        4.41      358.35    142.22 o 
  20   4 -16     4436.71     4513.12    533.58 o 
  22   4 -16      782.82      785.95    194.23 o 
   2   6 -16     5354.52     5121.79    410.35 o 
   4   6 -16      686.67      686.20     90.40 o 
   6   6 -16     6748.97     6828.37    564.72 o 
   8   6 -16     4150.18     4293.29    408.30 o 
  10   6 -16     1570.65      933.76    264.49 o 
  12   6 -16      365.57      506.35    146.64 o 
  14   6 -16     1437.84     1483.67    384.15 o 
  16   6 -16     1541.87     1133.79    181.03 o 
  18   6 -16     1684.96     2368.22    323.27 o 
  20   6 -16     5394.43     5369.19    608.43 o 
  22   6 -16     4022.82     4251.68    465.63 o 
   0   8 -16     3354.18     3391.68    410.95 o 
   2   8 -16     2366.94     2274.77    189.95 o 
   4   8 -16     4053.46     3983.19    348.17 o 
   6   8 -16     5185.59     4818.68    431.62 o 
   8   8 -16     6342.53     5758.51    481.67 o 
  10   8 -16     1301.26     1109.72    157.32 o 
  12   8 -16     1487.24     1424.73    271.69 o 
  14   8 -16     1197.93      782.35    260.05 o 
  16   8 -16     2842.73     1629.77   1114.02 o 
  18   8 -16      113.99      359.22    108.81 o 
  20   8 -16     8775.91     7830.13   1253.03 o 
  22   8 -16     2590.09     2603.23    442.72 o 
   2  10 -16     3716.86     3730.18    308.72 o 
   4  10 -16     2586.88     2223.74    190.66 o 
   6  10 -16      129.79      302.65     80.10 o 
   8  10 -16     1024.42      998.30    132.88 o 
  10  10 -16     2080.40     2287.37    226.20 o 
  12  10 -16     5040.93     5201.01    484.93 o 
  14  10 -16      945.57      530.79    145.22 o 
  16  10 -16     6532.43     6530.72    597.78 o 
  18  10 -16     3623.95     4013.74    592.36 o 
  20  10 -16     3298.53     3331.87    461.35 o 
  22  10 -16      356.04      312.38    125.19 o 
   0  12 -16     2924.70     3076.65    372.49 o 
   2  12 -16      761.10      825.89    126.57 o 
   4  12 -16     1689.41     1638.41    162.79 o 
   6  12 -16     1438.26     1415.08    156.72 o 
   8  12 -16     2548.56     2364.91    263.10 o 
  10  12 -16     3575.04     3607.99    350.37 o 
  12  12 -16     3619.37     3472.15    322.31 o 
  14  12 -16     1190.90      950.62    155.56 o 
  16  12 -16     1779.68     2062.00    274.03 o 
  18  12 -16     3651.07     3375.42    683.47 o 
  20  12 -16     1273.92      846.21    294.59 o 
  22  12 -16     1509.94      903.37    502.72 o 
   2  14 -16     3599.11     3558.26    275.84 o 
   4  14 -16      162.91      369.92     75.94 o 
   6  14 -16     4316.76     4374.06    327.10 o 
   8  14 -16      702.27      844.80    137.69 o 
  10  14 -16      828.88      756.95    133.72 o 
  12  14 -16     1897.59     2113.01    258.69 o 
  14  14 -16     4372.76     3916.24    470.42 o 
  16  14 -16      492.15      499.64    149.34 o 
  18  14 -16      310.15      404.18    164.80 o 
  20  14 -16     5829.75     2159.48   1722.07 o 
   0  16 -16     1757.85     1733.04    267.42 o 
   2  16 -16     9935.42    10395.77    324.79 o 
   4  16 -16     4121.52     3921.56    345.98 o 
   6  16 -16      570.49      525.00     96.50 o 
   8  16 -16     3053.90     2966.93    268.42 o 
  10  16 -16      286.24      451.84    101.24 o 
  12  16 -16      424.49      540.14    127.52 o 
  14  16 -16     7788.16     8052.26    716.03 o 
  16  16 -16      371.40      504.89     90.84 o 
  18  16 -16      273.04      303.76    117.94 o 
  20  16 -16      906.56      616.54    205.47 o 
   2  18 -16     6722.45     6966.24    525.60 o 
   4  18 -16     1468.33     1498.23    215.55 o 
   6  18 -16     9309.75     8624.11    687.36 o 
   8  18 -16      263.11      365.30     96.54 o 
  10  18 -16      563.29      638.95    136.97 o 
  12  18 -16      909.17      818.60    142.98 o 
  14  18 -16     3944.49     3989.98    440.88 o 
  16  18 -16     2290.92     2317.10    338.13 o 
  18  18 -16     1051.08      709.37    211.65 o 
   0  20 -16    11327.23    11004.63   1375.95 o 
   2  20 -16      669.98      365.31    158.41 o 
   4  20 -16       18.16      297.52     87.92 o 
   6  20 -16     3158.60     3144.26    299.07 o 
   8  20 -16      534.75      853.34    149.05 o 
  10  20 -16     2775.67     2773.76    289.41 o 
  12  20 -16      632.89      571.72    127.55 o 
  14  20 -16     1004.29      940.64    137.96 o 
  16  20 -16     1082.58      850.36    207.77 o 
   2  22 -16     5170.86     4906.60    477.16 o 
   4  22 -16      271.07      458.65    191.99 o 
   6  22 -16     4064.35     4599.56    423.75 o 
   8  22 -16     2405.67     2404.14    288.21 o 
  10  22 -16     6993.51     5822.94    540.68 o 
  12  22 -16      285.10      357.35    115.05 o 
  14  22 -16     4775.18     4126.33    555.84 o 
   0  24 -16       47.84      588.73    198.23 o 
   2  24 -16     1123.87     1710.30    231.56 o 
   4  24 -16     4842.50     4382.69    567.62 o 
   6  24 -16      935.99     1031.41    171.06 o 
   8  24 -16     3753.08     3600.88    543.24 o 
  10  24 -16      213.86      388.72    155.23 o 
   2  26 -16     5402.99     4474.39    648.30 o 
   4  26 -16       38.55      234.49    115.03 o 
   6  26 -16     4173.95     3606.30    606.83 o 
   1   1 -15     2376.13     2358.83    189.95 o 
   3   1 -15    15651.04    16261.93    705.21 o 
   5   1 -15     2988.18     3128.74    325.12 o 
   7   1 -15      428.58      442.38    100.28 o 
   9   1 -15     7232.23     8172.61    748.49 o 
  11   1 -15     6130.54     5287.41    516.71 o 
  13   1 -15     7938.06     8773.17    722.85 o 
  15   1 -15     2795.57     2441.14    291.02 o 
  17   1 -15      989.48     1026.95    163.86 o 
  19   1 -15     5544.16     5058.26    563.57 o 
  21   1 -15      519.89      498.57    121.01 o 
  23   1 -15     6201.35     5346.10    779.59 o 
  25   1 -15     3930.11     3505.22    784.48 o 
   1   3 -15     3313.17     3285.54    283.37 o 
   3   3 -15     8525.51     7726.40    717.70 o 
   5   3 -15    13856.85    12705.81    898.26 o 
   7   3 -15    13692.94    14551.11    447.58 o 
   9   3 -15     4562.45     4903.66    428.86 o 
  11   3 -15     7405.33     7273.72    598.80 o 
  13   3 -15     1973.32     1594.14    187.88 o 
  15   3 -15     2709.40     2975.59    286.58 o 
  17   3 -15      917.71      627.14    123.34 o 
  19   3 -15      407.30      516.91    103.42 o 
  21   3 -15      220.72      360.54    133.46 o 
  23   3 -15     3139.60     3117.49    526.99 o 
  25   3 -15     1672.35     1313.95    270.19 o 
   1   5 -15     6527.66     6712.06    524.89 o 
   3   5 -15     1707.67     1822.03    157.56 o 
   5   5 -15     1724.02     1820.63    176.77 o 
   7   5 -15     7916.42     7786.28    734.42 o 
   9   5 -15     7944.42     7505.95    675.65 o 
  11   5 -15      827.39      691.16    121.00 o 
  13   5 -15     7286.44     6709.66    598.25 o 
  15   5 -15      717.01      576.70    180.30 o 
  17   5 -15     3655.84     4100.08    377.41 o 
  19   5 -15     2672.81     2308.73    250.88 o 
  21   5 -15     1283.38     1325.65    311.22 o 
  23   5 -15     1914.16     2332.59    396.00 o 
  25   5 -15      691.03      633.92    267.27 o 
   1   7 -15    29016.48    27792.34    538.42 o 
   3   7 -15     1735.02     1656.70    143.28 o 
   5   7 -15     2769.99     2365.15    223.18 o 
   7   7 -15     3082.34     3565.23    288.36 o 
   9   7 -15     5695.47     5471.81    461.07 o 
  11   7 -15    16167.18    17479.36    652.61 o 
  13   7 -15      490.58      416.56     88.56 o 
  15   7 -15     1274.22     1092.51    190.46 o 
  17   7 -15      697.40      800.07    230.37 o 
  19   7 -15      635.83      722.63    144.64 o 
  21   7 -15       59.05       64.69    161.79 o 
  23   7 -15     3649.27     3554.22    463.41 o 
  25   7 -15     4093.20     3283.04    888.08 o 
   1   9 -15    12786.76    12377.27    349.05 o 
   3   9 -15    20762.57    21682.33    565.51 o 
   5   9 -15    11374.54    11660.46    589.10 o 
   7   9 -15     3395.61     3178.47    275.75 o 
   9   9 -15     1452.65     1485.26    163.53 o 
  11   9 -15     1042.26     1260.90    139.89 o 
  13   9 -15     7920.63     7690.10    586.70 o 
  15   9 -15     1397.46     1092.26    167.67 o 
  17   9 -15     5020.90     5653.18    563.48 o 
  19   9 -15      812.46      675.91    129.30 o 
  21   9 -15     2603.13     2566.72    387.82 o 
  23   9 -15     1386.62     1528.47    243.06 o 
  25   9 -15     1704.27     1712.25    727.02 o 
   1  11 -15     1528.29     1651.60    175.02 o 
   3  11 -15     5679.06     5521.02    421.12 o 
   5  11 -15     3256.92     3274.92    268.37 o 
   7  11 -15    10782.36    10518.29    489.90 o 
   9  11 -15      388.07      475.32    100.54 o 
  11  11 -15     1941.75     2285.17    234.59 o 
  13  11 -15     1879.25     1842.46    178.72 o 
  15  11 -15     5025.26     5337.88    483.45 o 
  17  11 -15      658.82      445.75    131.20 o 
  19  11 -15     7185.93     7348.94    801.93 o 
  21  11 -15     3066.98     2761.75    461.98 o 
  23  11 -15     3130.53     2686.60    554.40 o 
   1  13 -15    26251.52    28418.00    546.92 o 
   3  13 -15     3794.64     3901.81    290.01 o 
   5  13 -15    17176.69    17779.60    466.78 o 
   7  13 -15     1971.64     1946.57    164.26 o 
   9  13 -15      451.88      621.90    113.21 o 
  11  13 -15     3893.55     3885.53    286.60 o 
  13  13 -15     1696.26     1922.33    211.68 o 
  15  13 -15     7934.47     7606.41    780.01 o 
  17  13 -15    12106.98    13490.26    447.69 o 
  19  13 -15     1776.74     1777.96    264.02 o 
  21  13 -15     3554.49     3090.31    486.22 o 
  23  13 -15      934.88      318.81    351.89 o 
   1  15 -15     7863.72     7936.36    300.49 o 
   3  15 -15      979.01     1291.51    141.83 o 
   5  15 -15      343.96      525.85     97.40 o 
   7  15 -15     3349.47     3360.48    270.90 o 
   9  15 -15      907.33     1003.33    160.15 o 
  11  15 -15     4411.92     4429.52    334.48 o 
  13  15 -15      815.59      878.20    116.71 o 
  15  15 -15     2633.75     2992.16    356.12 o 
  17  15 -15      735.40      676.39    141.26 o 
  19  15 -15      837.06      642.63    198.33 o 
  21  15 -15     1503.81     1158.94    233.67 o 
   1  17 -15     3326.96     3185.72    232.04 o 
   3  17 -15    10895.86    10969.50    655.15 o 
   5  17 -15     1298.34     1344.70    157.68 o 
   7  17 -15     5363.80     5935.56    436.53 o 
   9  17 -15     1985.76     2527.01    233.90 o 
  11  17 -15     8963.85     9454.74    777.26 o 
  13  17 -15     7058.67     7075.17    501.23 o 
  15  17 -15     1556.93     1430.12    177.55 o 
  17  17 -15     2322.54     2369.85    336.69 o 
  19  17 -15     1898.25     1582.74    245.94 o 
  21  17 -15     8391.26     7795.19   1996.34 o 
   1  19 -15      231.24      482.31    138.63 o 
   3  19 -15     2195.91     2412.73    206.33 o 
   5  19 -15     3432.81     4163.42    348.53 o 
   7  19 -15     1518.13     1543.89    167.57 o 
   9  19 -15     1311.39     1286.84    145.74 o 
  11  19 -15      322.40      338.73    101.54 o 
  13  19 -15     2614.08     2326.03    291.19 o 
  15  19 -15      142.64      260.13     78.83 o 
  17  19 -15     3376.86     3052.98    392.03 o 
  19  19 -15     1189.47     1001.49    252.53 o 
   1  21 -15     3049.07     2841.47    351.32 o 
   3  21 -15     6909.10     5769.80    514.59 o 
   5  21 -15     8722.96     9632.02    627.25 o 
   7  21 -15     3199.32     3193.04    287.26 o 
   9  21 -15     2444.77     2465.03    277.28 o 
  11  21 -15      354.56      445.86    137.19 o 
  13  21 -15     3853.85     3403.11    356.41 o 
  15  21 -15     2016.04     2083.92    283.96 o 
  17  21 -15     7366.32     6370.63    623.04 o 
   1  23 -15     6056.60     5566.08    476.31 o 
   3  23 -15     2033.66     2612.51    308.73 o 
   5  23 -15      809.31      675.80    157.47 o 
   7  23 -15     1205.55     1550.58    215.27 o 
   9  23 -15     3604.20     3913.04    379.08 o 
  11  23 -15     1952.75     1994.01    214.33 o 
  13  23 -15     2809.81     2420.65    250.62 o 
  15  23 -15     1549.79      964.40    218.74 o 
   1  25 -15     4882.11     4779.66    513.07 o 
   3  25 -15      744.16      650.42    179.93 o 
   5  25 -15      528.03      806.49    164.99 o 
   7  25 -15     1302.76     1083.09    251.37 o 
   9  25 -15     4772.15     4355.40    596.24 o 
  11  25 -15     1831.40     1662.37    231.15 o 
  13  25 -15     2121.83     1748.82    249.54 o 
   1  27 -15      474.22      480.84    142.28 o 
   3  27 -15      922.95      916.92    206.22 o 
   5  27 -15     5096.24     5011.12    724.46 o 
   7  27 -15      898.63      554.13    232.86 o 
   9  27 -15      325.89      319.83    178.76 o 
   2   0 -14      843.63      725.23    179.49 o 
   6   0 -14    51292.36    49738.71   1466.96 o 
  10   0 -14    19140.27    20906.36    898.49 o 
  14   0 -14     8746.93     9185.23    623.93 o 
  18   0 -14     7661.71     7374.96    880.22 o 
  22   0 -14     1979.53     1587.46    360.12 o 
  26   0 -14     2357.55     2318.76    429.98 o 
   0   2 -14    30531.56    33046.78    875.04 o 
   2   2 -14    10940.04    10096.10    332.03 o 
   4   2 -14    11777.14    11314.45    296.70 o 
   6   2 -14    16816.49    17119.94    507.36 o 
   8   2 -14    27334.44    28178.91    545.33 o 
  10   2 -14     1621.92     1806.26    180.29 o 
  12   2 -14     4294.57     3976.05    375.08 o 
  14   2 -14     5081.83     5288.26    473.88 o 
  16   2 -14     1935.32     1786.58    201.70 o 
  18   2 -14      724.07      545.76    144.86 o 
  20   2 -14     2884.87     2819.56    397.38 o 
  22   2 -14     1869.29     1720.54    287.90 o 
  24   2 -14     7081.46     7646.08    879.07 o 
  26   2 -14      141.31      282.01    199.21 o 
   2   4 -14    10906.60     9598.22    262.51 o 
   4   4 -14     2086.11     2171.40    189.16 o 
   6   4 -14     3118.50     2844.54    256.14 o 
   8   4 -14     3827.72     4091.58    379.90 o 
  10   4 -14    15081.02    14276.84    480.39 o 
  12   4 -14     4120.76     4431.77    446.09 o 
  14   4 -14    10194.42    10559.10    790.36 o 
  16   4 -14      681.37      625.08    174.32 o 
  18   4 -14     2320.52     1987.33    199.61 o 
  20   4 -14     1734.47     1687.08    236.91 o 
  22   4 -14     1585.91     1860.87    313.65 o 
  24   4 -14      559.19      531.46    177.83 o 
  26   4 -14      638.39      640.39    202.19 o 
   0   6 -14     6571.08     6251.22    641.72 o 
   2   6 -14    12600.27    11895.21    608.14 o 
   4   6 -14    35175.48    37598.07    768.77 o 
   6   6 -14     1116.95     1147.75    133.02 o 
   8   6 -14     4491.71     4530.72    355.41 o 
  10   6 -14     1305.77     1410.26    143.05 o 
  12   6 -14     5742.35     6160.39    469.37 o 
  14   6 -14     2905.14     2925.00    282.93 o 
  16   6 -14      119.41      186.29     83.75 o 
  18   6 -14     2373.41     2176.99    225.60 o 
  20   6 -14     3159.27     3868.33    370.37 o 
  22   6 -14     3653.77     3244.05    462.04 o 
  24   6 -14      618.73      541.26    219.24 o 
  26   6 -14     3101.54     2474.53    771.98 o 
   2   8 -14     2210.51     2385.79    211.50 o 
   4   8 -14     1147.62     1387.25    147.40 o 
   6   8 -14     7676.38     7804.58    394.63 o 
   8   8 -14     1830.60     1801.05    146.14 o 
  10   8 -14    10772.40    11089.96    292.73 o 
  12   8 -14      875.37      814.27    112.78 o 
  14   8 -14     1817.38     1817.75    201.59 o 
  16   8 -14     3105.32     3551.66    338.52 o 
  18   8 -14      490.21      282.51     82.57 o 
  20   8 -14      384.13      399.08    135.41 o 
  22   8 -14      667.87      930.32    166.50 o 
  24   8 -14     2719.13     2399.70    356.47 o 
  26   8 -14      240.68      274.55    211.06 o 
   0  10 -14     2643.89     2254.01    292.84 o 
   2  10 -14    13616.02    13285.69    460.47 o 
   4  10 -14     8086.01     8229.78    438.34 o 
   6  10 -14      973.25     1402.36    122.60 o 
   8  10 -14    22357.17    23848.54    652.15 o 
  10  10 -14     5777.34     5547.29    396.27 o 
  12  10 -14     1211.72      910.11    122.50 o 
  14  10 -14     8860.08     9297.92    428.03 o 
  16  10 -14     1218.18     1331.45    166.24 o 
  18  10 -14     1507.43     1717.58    223.70 o 
  20  10 -14      129.29      349.45     91.09 o 
  22  10 -14     1784.33     1385.13    350.79 o 
  24  10 -14     8509.20     9638.51   1164.07 o 
  26  10 -14       57.50      -11.00    246.69 o 
   2  12 -14      579.33      546.29     82.17 o 
   4  12 -14     1277.38     1419.43    125.05 o 
   6  12 -14     3134.33     3470.55    259.99 o 
   8  12 -14     1549.62     1604.16    164.64 o 
  10  12 -14     4739.43     4770.40    392.46 o 
  12  12 -14     4953.96     4611.51    417.68 o 
  14  12 -14     2162.77     2345.29    238.54 o 
  16  12 -14     1010.81      724.72    128.84 o 
  18  12 -14      228.49      333.08     76.86 o 
  20  12 -14     1908.84     1109.08    431.02 o 
  22  12 -14     1288.66      940.62    333.59 o 
  24  12 -14     2373.65     2713.86    523.24 o 
   0  14 -14     4422.64     4323.80    416.38 o 
   2  14 -14     4294.69     4119.71    296.81 o 
   4  14 -14       92.79      364.24     88.96 o 
   6  14 -14     8273.50     8497.43    583.65 o 
   8  14 -14     1154.09     1225.32    133.30 o 
  10  14 -14     5819.74     5877.33    387.85 o 
  12  14 -14       37.58      344.56     92.30 o 
  14  14 -14     1418.35     1553.48    258.69 o 
  16  14 -14      439.47      494.03    140.21 o 
  18  14 -14      158.63      251.07     87.46 o 
  20  14 -14      996.59     1064.42    162.98 o 
  22  14 -14      643.79      430.94    107.89 o 
  24  14 -14      563.79      589.90    252.56 o 
   2  16 -14     3950.01     4183.82    307.27 o 
   4  16 -14     1659.22     1867.38    192.38 o 
   6  16 -14     1653.85     1370.65    133.69 o 
   8  16 -14     1634.36     2002.21    222.25 o 
  10  16 -14     1865.37     2271.41    275.58 o 
  12  16 -14      537.29      532.26    150.11 o 
  14  16 -14       19.83      213.57    154.96 o 
  16  16 -14     3397.96     3015.96    265.89 o 
  18  16 -14     1639.88     1769.09    223.34 o 
  20  16 -14     2747.36     2610.34    306.13 o 
  22  16 -14      622.14      705.33    146.96 o 
   0  18 -14      394.48      369.29    106.68 o 
   2  18 -14     1889.63     1968.37    169.21 o 
   4  18 -14     3886.24     3903.77    334.44 o 
   6  18 -14     1259.46     1179.82    127.05 o 
   8  18 -14       44.57      388.99     92.61 o 
  10  18 -14      302.14      588.18    119.20 o 
  12  18 -14     3171.81     3274.48    291.00 o 
  14  18 -14      821.57     1085.99    142.42 o 
  16  18 -14     2137.17     2230.61    223.67 o 
  18  18 -14       46.51      221.90    115.30 o 
  20  18 -14      718.07      634.99    124.68 o 
  22  18 -14     1584.11     1169.88    326.20 o 
   2  20 -14      421.75      641.76    104.68 o 
   4  20 -14     1425.00     1428.32    204.91 o 
   6  20 -14     8578.77     9327.19    363.01 o 
   8  20 -14     2718.69     3016.51    254.92 o 
  10  20 -14      525.38      715.10    126.10 o 
  12  20 -14     5803.47     6075.66    483.66 o 
  14  20 -14     2205.70     2441.67    258.00 o 
  16  20 -14      723.76      577.70    172.07 o 
  18  20 -14        0.15      117.63     80.47 o 
  20  20 -14     3810.24     3751.43    588.91 o 
   0  22 -14     7611.06     7093.00    580.10 o 
   2  22 -14     4736.17     4770.31    431.42 o 
   4  22 -14      137.70      408.66    117.27 o 
   6  22 -14      754.82      812.39    132.90 o 
   8  22 -14     1622.40     1782.37    166.18 o 
  10  22 -14     2366.30     2827.35    284.21 o 
  12  22 -14     6307.78     6096.35    552.04 o 
  14  22 -14     1941.08     2088.22    227.73 o 
  16  22 -14      408.07      458.16    114.16 o 
  18  22 -14     1122.78     1004.87    248.43 o 
   2  24 -14     5029.38     5156.62    409.91 o 
   4  24 -14     2398.45     2613.05    261.17 o 
   6  24 -14     3727.62     4368.77    396.41 o 
   8  24 -14     4713.07     4731.85    352.50 o 
  10  24 -14     3143.04     3054.93    384.66 o 
  12  24 -14     1072.28     1233.71    169.31 o 
  14  24 -14     2177.82     2455.75    300.59 o 
  16  24 -14     3973.16     3691.47    489.19 o 
   0  26 -14     6500.86     7670.13   1175.33 o 
   2  26 -14      241.73      331.96    138.26 o 
   4  26 -14     3484.00     3362.23    373.13 o 
   6  26 -14      316.88      238.32    144.38 o 
   8  26 -14     1206.89     1254.19    443.94 o 
  10  26 -14     1898.79     2299.63    328.93 o 
  12  26 -14     1545.91     1489.57    193.43 o 
  14  26 -14     1301.36     1155.85    148.38 o 
   2  28 -14     4155.50     3998.94    452.96 o 
   4  28 -14      215.33      391.92    116.85 o 
   6  28 -14     4436.56     4236.36    406.49 o 
   8  28 -14     2655.51     2689.44    327.11 o 
  10  28 -14     4909.47     4059.50    806.72 o 
   0  30 -14      815.29      657.01    268.83 o 
   2  30 -14      198.76      400.96    200.42 o 
   4  30 -14    11549.98    10922.94   2430.13 o 
   1   1 -13    52626.07    54026.32    964.16 o 
   3   1 -13    17145.18    17334.57    401.60 o 
   5   1 -13     7325.66     7916.26    655.69 o 
   7   1 -13    13367.22    13700.35    243.59 o 
   9   1 -13     4839.67     4866.03    467.51 o 
  11   1 -13     8531.58     8512.60    424.89 o 
  13   1 -13     3161.60     3037.63    305.69 o 
  15   1 -13     1303.11     1211.64    164.53 o 
  17   1 -13     6579.88     6143.14    573.91 o 
  19   1 -13    15360.85    16021.84    707.53 o 
  21   1 -13     4908.92     4708.85    525.38 o 
  23   1 -13     5264.54     5005.40    591.31 o 
  25   1 -13     2426.11     2745.23    306.65 o 
  27   1 -13     6169.95     6534.24    721.20 o 
   1   3 -13     7648.31     7980.89    555.59 o 
   3   3 -13    23026.77    24312.32    497.98 o 
   5   3 -13    13254.11    12811.43    309.16 o 
   7   3 -13     2372.08     2137.89    215.33 o 
   9   3 -13      499.88      405.83     80.31 o 
  11   3 -13      170.89      188.95     60.70 o 
  13   3 -13     2049.12     2016.52    303.50 o 
  15   3 -13    13351.83    12797.89    497.55 o 
  17   3 -13      303.28      486.30    119.20 o 
  19   3 -13     8909.15     9487.10    866.94 o 
  21   3 -13      634.99      683.38    136.80 o 
  23   3 -13     2346.91     2582.62    279.28 o 
  25   3 -13      625.91      640.16    156.42 o 
  27   3 -13     8652.29     8345.40    853.91 o 
   1   5 -13    29319.74    30020.24    607.50 o 
   3   5 -13    13891.67    14222.99    299.70 o 
   5   5 -13    11166.01    11094.43    280.23 o 
   7   5 -13    18808.87    18181.30    407.60 o 
   9   5 -13      467.49      672.00     90.67 o 
  11   5 -13    10261.54     9866.34    394.33 o 
  13   5 -13     9794.74     8968.87    386.09 o 
  15   5 -13    16777.61    16939.01    551.34 o 
  17   5 -13     4674.84     4649.90    470.25 o 
  19   5 -13    12036.79    11872.52    525.98 o 
  21   5 -13     9384.18     9919.58    875.30 o 
  23   5 -13     4871.10     5643.81    609.93 o 
  25   5 -13      501.37      497.88    132.84 o 
  27   5 -13     1932.35     2507.84    376.67 o 
   1   7 -13     9031.97     8018.10    310.14 o 
   3   7 -13      703.49      857.02    120.18 o 
   5   7 -13     9051.41     8371.09    270.06 o 
   7   7 -13     5634.53     5680.29    422.46 o 
   9   7 -13    11661.74    10974.27    314.34 o 
  11   7 -13      251.36      411.34     70.81 o 
  13   7 -13    11932.99    12438.11    617.68 o 
  15   7 -13     1914.85     1812.88    204.23 o 
  17   7 -13     4705.39     4441.91    482.40 o 
  19   7 -13     4600.23     4725.30    701.41 o 
  21   7 -13      215.42      216.06    138.17 o 
  23   7 -13    16282.74    16787.62   1445.20 o 
  25   7 -13      210.62      263.02    173.09 o 
  27   7 -13      415.36      356.89    202.00 o 
   1   9 -13    11878.57    10938.77    688.50 o 
   3   9 -13    21101.04    21269.70    453.08 o 
   5   9 -13    11739.18    11473.67    337.60 o 
   7   9 -13     2988.14     3309.81    256.21 o 
   9   9 -13     1589.70     1383.48    132.77 o 
  11   9 -13    16644.17    17511.49    377.65 o 
  13   9 -13    10344.50    10011.87    440.61 o 
  15   9 -13    12460.72    12168.40    403.25 o 
  17   9 -13     4087.46     3742.74    340.91 o 
  19   9 -13      196.23      315.87     81.78 o 
  21   9 -13     6104.68     4956.17    814.09 o 
  23   9 -13     6869.72     8186.43    820.97 o 
  25   9 -13     3080.44     3026.61    509.67 o 
  27   9 -13     7393.15     6510.92   1290.89 o 
   1  11 -13     1133.76     1366.44    138.44 o 
   3  11 -13    12459.97    12265.26    372.90 o 
   5  11 -13     3296.18     3439.11    231.30 o 
   7  11 -13     7178.10     7828.70    499.04 o 
   9  11 -13     8616.98     9225.34    267.10 o 
  11  11 -13     3575.36     3955.72    304.67 o 
  13  11 -13     3908.80     3884.22    334.28 o 
  15  11 -13      218.28      372.06     96.96 o 
  17  11 -13     1887.81     1675.75    235.02 o 
  19  11 -13     2499.99     2374.60    256.54 o 
  21  11 -13     1263.87      998.36    383.07 o 
  23  11 -13      427.24      343.72    183.79 o 
  25  11 -13      123.76      206.15    170.76 o 
  27  11 -13      992.64     1292.03    324.80 o 
   1  13 -13     5687.83     5743.58    414.83 o 
   3  13 -13     4663.56     4582.18    315.50 o 
   5  13 -13     6209.71     7489.00    349.62 o 
   7  13 -13    21746.47    23194.76    404.16 o 
   9  13 -13    34973.33    35416.41    556.20 o 
  11  13 -13     7421.59     8077.98    552.32 o 
  13  13 -13      453.43      439.77     88.99 o 
  15  13 -13      409.44      468.84    104.38 o 
  17  13 -13     6397.34     6986.04    637.01 o 
  19  13 -13     3152.05     2979.71    316.74 o 
  21  13 -13     1598.65     1483.64    201.71 o 
  25  13 -13     2492.51     2229.82    443.95 o 
   1  15 -13    17731.06    16819.73    443.11 o 
   3  15 -13     3527.33     3948.77    309.27 o 
   5  15 -13     1856.05     2141.35    223.14 o 
   7  15 -13     6958.56     7127.40    263.37 o 
   9  15 -13     5164.94     5114.67    393.69 o 
  11  15 -13     1141.70     1071.33    124.78 o 
  13  15 -13      160.22      320.73     73.22 o 
  15  15 -13     1952.61     1988.87    212.78 o 
  17  15 -13     6236.01     5964.44    617.88 o 
  19  15 -13      942.76      753.87    148.83 o 
  21  15 -13      433.86      450.52    115.17 o 
  23  15 -13      882.58      799.11    160.61 o 
  25  15 -13     3093.33     2968.28    750.68 o 
   1  17 -13    38354.27    38780.52    374.64 o 
   3  17 -13     9116.12     9607.20    252.24 o 
   5  17 -13     4311.10     4334.00    341.30 o 
   7  17 -13     1614.25     2109.76    188.73 o 
   9  17 -13     1042.14     1147.27    123.72 o 
  11  17 -13     5194.33     5635.24    385.74 o 
  13  17 -13     7056.48     7972.58    559.39 o 
  15  17 -13     2450.71     2126.94    207.06 o 
  17  17 -13     4014.89     3621.42    376.32 o 
  19  17 -13     2255.74     2088.89    349.98 o 
  21  17 -13     2127.17     1513.47    282.86 o 
  23  17 -13     3889.21     3261.50    521.97 o 
   1  19 -13     1304.15     1042.36    120.02 o 
   3  19 -13     7902.50     7877.93    609.26 o 
   5  19 -13    14526.25    13837.48    437.40 o 
   7  19 -13     1809.69     1915.68    199.77 o 
   9  19 -13     1534.71     1743.80    184.82 o 
  11  19 -13     1356.35     1312.92    146.68 o 
  13  19 -13     2011.76     2450.97    204.50 o 
  15  19 -13     1519.95     1625.74    186.01 o 
  17  19 -13      492.56      605.58    113.62 o 
  19  19 -13      261.46      273.42     97.54 o 
  21  19 -13     9673.13     9526.54    578.57 o 
  23  19 -13     1853.33     1725.91    406.15 o 
   1  21 -13     3468.23     3849.25    367.07 o 
   3  21 -13    11672.71    11660.33    370.78 o 
   5  21 -13     5720.27     5442.10    392.13 o 
   7  21 -13     6531.74     6495.29    442.18 o 
   9  21 -13     1561.79     1330.63    187.13 o 
  11  21 -13     3823.66     3966.21    303.94 o 
  13  21 -13     3069.80     2477.20    223.47 o 
  15  21 -13     2111.11     1680.59    198.01 o 
  17  21 -13     4447.03     3988.96    402.57 o 
  19  21 -13     1842.06     1529.80    284.48 o 
  21  21 -13     3424.34     2451.29    467.66 o 
   1  23 -13     1068.78      771.28    136.26 o 
   3  23 -13      708.26      769.86    185.28 o 
   5  23 -13     2215.11     2507.96    197.25 o 
   7  23 -13      284.41      450.05    128.05 o 
   9  23 -13     4726.03     4525.83    328.18 o 
  11  23 -13     5818.44     6991.30    498.62 o 
  13  23 -13     2567.60     2203.70    215.97 o 
  15  23 -13      772.93      845.10    144.85 o 
  17  23 -13     2168.04     1670.86    192.38 o 
  19  23 -13      709.75      493.76    273.55 o 
   1  25 -13     6595.56     6792.02    607.42 o 
   3  25 -13     1477.83     1428.72    268.39 o 
   5  25 -13      845.59      921.50    151.05 o 
   7  25 -13     3790.33     3798.04    343.66 o 
   9  25 -13     1701.31     2157.55    220.44 o 
  11  25 -13       15.53      255.09     93.94 o 
  13  25 -13     2067.13     2207.93    220.83 o 
  15  25 -13     2874.14     2730.04    323.75 o 
  17  25 -13     4516.62     4207.39    532.14 o 
   1  27 -13     1934.71     1724.58    248.46 o 
   3  27 -13     1706.59     1669.55    216.97 o 
   5  27 -13     6651.57     5766.39    533.81 o 
   7  27 -13     1863.93     1795.19    268.04 o 
   9  27 -13     2195.89     2114.97    297.23 o 
  11  27 -13     3168.64     3155.09    351.60 o 
  13  27 -13     1597.22     1121.65    154.70 o 
  15  27 -13     2749.73     2695.29    418.93 o 
   1  29 -13      511.09      679.55    191.99 o 
   3  29 -13      176.88      170.09    125.63 o 
   5  29 -13     1513.10     1795.72    305.73 o 
   7  29 -13      106.51      196.07    142.88 o 
   9  29 -13     2442.27     2491.54    340.81 o 
  11  29 -13      672.77      530.52    173.33 o 
   1  31 -13     3460.37     4996.10   1070.62 o 
   3  31 -13       18.35      394.93    160.89 o 
   5  31 -13      247.54      749.41    246.63 o 
   0   0 -12   172630.73   183667.83   1784.02 o 
   4   0 -12    19725.66    19334.63    431.06 o 
   8   0 -12    62633.30    63255.80   1902.31 o 
  12   0 -12   105018.13   107705.23   1398.36 o 
  16   0 -12    20975.40    21133.66    586.83 o 
  20   0 -12     9618.32    10295.65    506.52 o 
  24   0 -12    13765.99    13697.73   1631.79 o 
  28   0 -12     6520.69     6286.26   1196.76 o 
   2   2 -12     1047.04      956.71    135.69 o 
   4   2 -12     2750.26     2765.83    239.09 o 
   6   2 -12     7711.86     8136.53    601.47 o 
   8   2 -12     3634.17     3592.24    297.14 o 
  10   2 -12     6981.43     6872.01    283.84 o 
  12   2 -12     3098.77     3111.63    314.22 o 
  14   2 -12     8362.92     8477.14    726.58 o 
  16   2 -12     3034.92     2537.85    259.14 o 
  18   2 -12     9401.78    10387.65    439.42 o 
  20   2 -12      731.52      610.32    164.27 o 
  22   2 -12     1934.42     2208.02    383.65 o 
  24   2 -12      452.03      622.53    158.76 o 
  26   2 -12       63.16      -67.93    173.25 o 
  28   2 -12      533.05      643.48    222.00 o 
   0   4 -12    19917.92    20329.85    812.88 o 
   2   4 -12     2962.73     3011.05    222.82 o 
   4   4 -12    70196.30    72745.66    956.17 o 
   6   4 -12     5500.39     6058.99    419.83 o 
   8   4 -12    65358.12    66383.85   1154.32 o 
  10   4 -12     1256.84     1025.41    123.86 o 
  12   4 -12     4389.90     5078.28    265.02 o 
  14   4 -12     1195.30      858.68    103.27 o 
  16   4 -12    23559.28    24130.49    451.17 o 
  18   4 -12      268.95      451.02    125.98 o 
  20   4 -12     5606.35     5518.47    482.00 o 
  22   4 -12      177.04      251.99    107.32 o 
  24   4 -12     2329.97     2482.59    371.49 o 
  26   4 -12      472.70      610.45    257.34 o 
  28   4 -12     5049.74     4742.10    686.60 o 
   2   6 -12     3679.70     3677.82    311.26 o 
   4   6 -12    10266.74    10059.56    279.81 o 
   6   6 -12     6911.84     6924.95    541.99 o 
   8   6 -12     6473.39     6212.29    461.91 o 
  10   6 -12    22418.65    22969.33    446.92 o 
  12   6 -12     2938.38     2582.88    214.71 o 
  14   6 -12     3208.53     2852.40    229.28 o 
  16   6 -12     1176.40     1317.18    146.13 o 
  18   6 -12      176.35      173.56     66.24 o 
  20   6 -12     1442.74     1721.13    207.76 o 
  22   6 -12      196.73      414.23    129.48 o 
  24   6 -12     3046.93     3085.84    311.52 o 
  26   6 -12     1886.02     1725.13    319.60 o 
  28   6 -12     1909.84     1372.28    355.24 o 
   0   8 -12    31383.64    34518.23   1529.58 o 
   2   8 -12    13990.16    13667.20    497.66 o 
   4   8 -12    21214.23    21649.04    546.11 o 
   6   8 -12     4982.99     5281.23    414.53 o 
   8   8 -12    16564.22    16205.03    394.68 o 
  10   8 -12     4364.73     4072.54    302.60 o 
  12   8 -12    33902.24    33356.99    701.62 o 
  14   8 -12     2505.31     2533.86    216.65 o 
  16   8 -12     3998.73     3686.92    341.10 o 
  18   8 -12      349.45      280.34     85.58 o 
  20   8 -12     5802.80     6336.69    683.06 o 
  22   8 -12     1476.79     1381.15    217.10 o 
  24   8 -12      943.72     1220.16    431.12 o 
  26   8 -12     1575.52     1576.36    249.33 o 
  28   8 -12      954.48      994.48    271.80 o 
   2  10 -12     4301.94     3768.16    309.11 o 
   4  10 -12    15015.09    14996.71    300.47 o 
   6  10 -12      358.94      447.82     74.25 o 
   8  10 -12    13384.54    12453.48    343.73 o 
  10  10 -12      759.04      746.96     78.47 o 
  12  10 -12      573.11      678.84     88.01 o 
  14  10 -12      664.86      789.15     96.08 o 
  16  10 -12     2738.35     2427.20    288.46 o 
  18  10 -12     1134.67     1030.63    133.37 o 
  20  10 -12      654.13      786.79    317.29 o 
  22  10 -12     6883.28     6844.68   1162.04 o 
  24  10 -12      543.62      620.30    181.10 o 
  26  10 -12      861.28     1018.12    308.41 o 
  28  10 -12      412.37      159.16    156.05 o 
   0  12 -12     2388.68     2463.48    294.22 o 
   2  12 -12     5022.83     5482.11    383.22 o 
   4  12 -12     8512.01     8692.52    241.33 o 
   6  12 -12      623.06      873.53    113.90 o 
   8  12 -12     7527.68     8162.83    330.05 o 
  10  12 -12     1809.86     2230.29    182.36 o 
  12  12 -12     3958.41     3540.72    174.45 o 
  14  12 -12     7029.77     6824.28    530.37 o 
  16  12 -12     8551.59     8674.94    433.70 o 
  18  12 -12     1649.42     1404.72    188.32 o 
  20  12 -12      706.31      513.69    158.68 o 
  22  12 -12     1759.58      950.77    375.33 o 
  24  12 -12     2531.48     2381.40    415.93 o 
  26  12 -12      606.42      495.96    204.91 o 
  28  12 -12      289.29      324.90    160.60 o 
   2  14 -12    14610.78    14952.21    378.56 o 
   4  14 -12     2398.78     2785.16    206.48 o 
   6  14 -12     2719.03     2826.23    225.97 o 
   8  14 -12     5444.16     4788.73    201.04 o 
  10  14 -12     2655.02     2934.97    258.99 o 
  12  14 -12    12464.10    12593.27    847.76 o 
  14  14 -12      436.64      497.03     82.29 o 
  16  14 -12      547.61      759.61    105.75 o 
  18  14 -12     3549.43     3520.84    371.14 o 
  20  14 -12       53.80      332.94     98.78 o 
  22  14 -12      328.87      334.22     97.27 o 
  24  14 -12     1000.13     1006.77    197.73 o 
  26  14 -12     1633.86     1684.49    308.91 o 
   0  16 -12    82715.92    83207.47   1436.88 o 
   2  16 -12     3105.39     3133.07    210.82 o 
   4  16 -12     2343.22     2301.00    198.92 o 
   6  16 -12     4779.91     4771.58    193.91 o 
   8  16 -12     9687.47     9866.80    369.97 o 
  10  16 -12    12516.97    12023.58    535.34 o 
  12  16 -12     7967.02     8404.37    572.08 o 
  14  16 -12     3303.79     3542.46    260.89 o 
  16  16 -12     4349.72     4346.96    285.95 o 
  18  16 -12      891.10      956.59    150.91 o 
  20  16 -12     5264.15     5605.71    649.70 o 
  22  16 -12     4473.51     4187.37    490.53 o 
  24  16 -12     1315.27      969.83    226.55 o 
  26  16 -12     2217.65     1419.67    557.22 o 
   2  18 -12    10326.20    10384.25    247.81 o 
   4  18 -12     5094.60     5152.13    210.18 o 
   6  18 -12      960.75      945.01    121.82 o 
   8  18 -12      728.04      673.91    114.95 o 
  10  18 -12     2847.42     3011.29    233.38 o 
  12  18 -12      802.88      983.20    141.72 o 
  14  18 -12    11506.89    10971.36    674.45 o 
  16  18 -12      347.59      345.17    105.60 o 
  18  18 -12     1406.23     1429.50    171.78 o 
  20  18 -12      447.31      302.70    110.21 o 
  22  18 -12     1630.04     1381.30    228.30 o 
  24  18 -12     3795.63     3220.36    327.36 o 
   0  20 -12      495.16      367.14    109.07 o 
   2  20 -12     1966.92     1687.17    161.57 o 
   4  20 -12    11267.48    11073.82    374.32 o 
   6  20 -12     3680.32     4078.57    327.46 o 
   8  20 -12     1341.41     1362.48    168.24 o 
  10  20 -12      536.58      577.14    115.54 o 
  12  20 -12      804.78     1136.05    224.40 o 
  14  20 -12      154.71      400.87     84.34 o 
  16  20 -12     1087.97     1215.89    188.30 o 
  18  20 -12     2827.61     2385.25    278.50 o 
  20  20 -12     4083.23     3192.12    606.74 o 
  22  20 -12      920.21      800.30    202.63 o 
   2  22 -12     1261.62     1069.54    119.22 o 
   4  22 -12     2045.64     1915.18    256.91 o 
   6  22 -12    13955.74    14074.12    434.97 o 
   8  22 -12      398.54      479.12    127.95 o 
  10  22 -12     2238.39     1938.92    201.31 o 
  12  22 -12      327.83      302.97     91.35 o 
  14  22 -12      756.81      786.84    102.87 o 
  16  22 -12      920.36      929.59    146.96 o 
  18  22 -12     4823.95     5233.78    463.86 o 
  20  22 -12     2189.56     2005.69    511.52 o 
  22  22 -12      912.34      815.49    196.33 o 
   0  24 -12     1485.84     1148.65    274.36 o 
   2  24 -12     2352.22     2600.44    261.13 o 
   4  24 -12      450.92      757.95     96.93 o 
   6  24 -12     8372.72     9408.69    587.53 o 
   8  24 -12      269.86      492.66     88.94 o 
  10  24 -12     1313.07     1446.89    371.34 o 
  12  24 -12      712.97     1067.44    144.16 o 
  14  24 -12      644.25      853.17    119.27 o 
  16  24 -12      563.75      367.68    106.46 o 
  18  24 -12     1664.04     1545.49    186.77 o 
  20  24 -12     1966.18     2274.14    615.81 o 
   2  26 -12     5968.66     5871.01    447.83 o 
   4  26 -12       86.85      321.89    122.45 o 
   6  26 -12     1842.04     1981.99    237.44 o 
   8  26 -12      925.59     1119.39    235.33 o 
  10  26 -12     8684.66     8521.63    645.44 o 
  12  26 -12     1438.42     1651.97    180.97 o 
  14  26 -12     7789.34     9648.16   1060.36 o 
  16  26 -12       79.38      340.13     96.63 o 
  18  26 -12     1432.43     1468.60    224.33 o 
   0  28 -12     3697.07     4351.91    559.73 o 
   2  28 -12      911.87     1080.67    200.11 o 
   4  28 -12     4222.93     4560.77    346.90 o 
   6  28 -12      807.87     1114.19    210.23 o 
   8  28 -12     3378.76     3194.17    330.55 o 
  10  28 -12     1050.59      968.63    225.45 o 
  12  28 -12      382.34      613.45    127.23 o 
  14  28 -12      443.96      568.62    145.01 o 
   2  30 -12     8126.89     9261.86    917.65 o 
   4  30 -12      539.49      676.90    217.96 o 
   6  30 -12     6476.91     6717.45    688.24 o 
   8  30 -12      960.72      929.51    243.25 o 
  10  30 -12     3834.52     3497.28    530.28 o 
  12  30 -12     3328.19     3036.16    581.17 o 
   0  32 -12      434.01      253.87    201.26 o 
   2  32 -12      560.01     1170.29    234.08 o 
   4  32 -12     2346.35     2299.08    439.06 o 
   6  32 -12     1118.34     1274.70    404.93 o 
   1   1 -11    41307.57    44049.16    583.27 o 
   3   1 -11    23843.23    22755.35    294.31 o 
   5   1 -11    14503.91    13565.64    341.18 o 
   7   1 -11     4390.47     4607.42    392.07 o 
   9   1 -11      691.99      731.38     89.78 o 
  11   1 -11    10767.66    10123.49    236.70 o 
  13   1 -11    24818.67    24386.79    603.86 o 
  15   1 -11     5609.93     5321.13    518.20 o 
  17   1 -11     2807.95     3363.08    321.04 o 
  19   1 -11     1925.81     2040.31    233.58 o 
  21   1 -11     6224.29     6208.79    668.84 o 
  23   1 -11     4003.03     4252.95    696.77 o 
  25   1 -11    16856.46    17117.51   1185.90 o 
  27   1 -11     2467.29     2644.55    316.03 o 
  29   1 -11     2699.51     2480.78    350.18 o 
   1   3 -11    20839.31    20389.03    345.15 o 
   3   3 -11     7565.06     8469.01    296.36 o 
   5   3 -11    66954.27    68946.20   1004.50 o 
   7   3 -11      219.65      255.76     71.04 o 
   9   3 -11    37082.29    38579.86    758.47 o 
  11   3 -11     9696.80     9455.89    254.52 o 
  13   3 -11    19037.46    20573.91    464.01 o 
  15   3 -11    16213.47    15694.24    469.99 o 
  17   3 -11    28070.81    28885.72    502.55 o 
  19   3 -11     1914.14     1594.58    186.24 o 
  21   3 -11    22230.18    23015.86   1808.99 o 
  23   3 -11     3832.69     4212.65    467.62 o 
  25   3 -11     7780.78     8154.78    761.11 o 
  27   3 -11     1748.33     2012.06    313.56 o 
  29   3 -11     2910.60     2688.40    461.46 o 
   1   5 -11      398.26      583.81     88.35 o 
   3   5 -11     3398.74     3541.33    279.13 o 
   5   5 -11      252.44      361.50     63.90 o 
   7   5 -11     4446.09     4355.16    296.70 o 
   9   5 -11     4144.31     4295.03    372.79 o 
  11   5 -11     4360.26     4378.47    342.31 o 
  13   5 -11    31068.10    32009.87    941.89 o 
  15   5 -11     2550.10     2903.37    283.67 o 
  17   5 -11     5054.77     4929.21    420.87 o 
  19   5 -11     6674.47     5297.58    572.58 o 
  21   5 -11     2722.41     2823.96    347.62 o 
  23   5 -11     3168.74     3744.83    413.93 o 
  25   5 -11     1769.70     2027.83    256.55 o 
  27   5 -11     1576.04     1254.18    286.73 o 
  29   5 -11     4561.98     4350.36    683.29 o 
   1   7 -11    12510.62    12059.75    280.19 o 
   3   7 -11    12737.59    13145.05    271.60 o 
   5   7 -11    12997.11    13382.43    224.35 o 
   7   7 -11     3689.73     4020.53    307.09 o 
   9   7 -11    36130.07    35890.88    607.35 o 
  11   7 -11    25228.69    25655.86    533.26 o 
  13   7 -11    34106.40    33629.14    758.85 o 
  15   7 -11     1881.69     1951.28    161.22 o 
  17   7 -11    23766.79    23579.69    424.67 o 
  19   7 -11     4467.58     3743.93    506.98 o 
  21   7 -11    11899.15    11954.72   1172.57 o 
  23   7 -11      225.65      363.85    274.62 o 
  25   7 -11    11178.63    12207.63   1099.78 o 
  27   7 -11     9718.78     9767.06    730.40 o 
  29   7 -11     4102.98     3699.59    688.05 o 
   1   9 -11    11228.88    11186.48    325.80 o 
   3   9 -11    20079.58    20415.07    365.26 o 
   5   9 -11     2984.28     3033.66    222.80 o 
   7   9 -11     4337.84     4503.21    301.08 o 
   9   9 -11     2920.48     3036.94    209.77 o 
  11   9 -11     2143.98     2201.29    172.89 o 
  13   9 -11    16654.11    16458.58    347.48 o 
  15   9 -11     4012.09     3300.86    295.73 o 
  17   9 -11     4111.41     3671.91    353.50 o 
  19   9 -11      463.70      597.20    103.44 o 
  21   9 -11     3193.32     3187.48    435.79 o 
  23   9 -11     1732.06     1125.57    594.94 o 
  25   9 -11     1395.47     1272.34    233.72 o 
  27   9 -11     1778.50     1879.12    396.71 o 
  29   9 -11     1906.57     1615.30    636.86 o 
   1  11 -11    43030.93    43729.80    615.01 o 
   3  11 -11    11277.73    11605.83    275.88 o 
   5  11 -11    19439.90    19522.57    376.75 o 
   7  11 -11    32907.59    33261.86    641.70 o 
   9  11 -11     1790.27     2065.99    186.13 o 
  11  11 -11     5756.01     5808.76    235.10 o 
  13  11 -11    13226.21    13366.80    417.06 o 
  15  11 -11    10415.05    10018.70    415.43 o 
  17  11 -11    13895.27    13808.19    326.68 o 
  19  11 -11     4343.88     4049.21    439.52 o 
  21  11 -11     4326.32     4495.10    513.86 o 
  23  11 -11      915.82      713.86    293.90 o 
  25  11 -11       72.66      120.55    130.75 o 
  27  11 -11      132.85       29.90    148.22 o 
  29  11 -11     2859.30     2615.25    804.97 o 
   1  13 -11     2024.74     2467.91    188.92 o 
   3  13 -11    26279.95    27036.17    522.56 o 
   5  13 -11     3520.97     3195.51    228.34 o 
   7  13 -11     4105.76     4229.74    323.52 o 
   9  13 -11     9534.56     9696.83    317.23 o 
  11  13 -11     1227.41     1324.33    120.32 o 
  13  13 -11     1362.67     1683.02    202.20 o 
  15  13 -11    12327.25    12111.62    526.45 o 
  17  13 -11    11439.01    11834.32    747.91 o 
  19  13 -11      800.50      713.95     94.24 o 
  21  13 -11      115.11      171.66     72.89 o 
  23  13 -11      779.43      635.52    115.11 o 
  25  13 -11      646.57      673.76    335.67 o 
  27  13 -11     3433.21     3196.21    550.57 o 
   1  15 -11    15282.90    15768.16    464.64 o 
   3  15 -11    27107.99    26792.09    511.98 o 
   5  15 -11     4655.02     4673.83    219.12 o 
   7  15 -11    27469.60    28108.81    512.70 o 
   9  15 -11     2019.15     1887.35    181.20 o 
  11  15 -11     6968.10     6528.18    396.47 o 
  13  15 -11     3036.29     3136.90    258.78 o 
  15  15 -11     8948.42     9600.07    650.46 o 
  17  15 -11     1459.92     1558.85    164.79 o 
  19  15 -11      460.13      293.75     60.89 o 
  21  15 -11     1599.49     1821.70    254.35 o 
  23  15 -11     1726.60     1861.04    342.27 o 
  25  15 -11     3366.92     3517.89    645.85 o 
  27  15 -11     1462.06     1201.79    297.79 o 
   1  17 -11    20491.81    20730.33    471.53 o 
   3  17 -11      757.88      852.32     89.43 o 
   5  17 -11     6726.77     6891.06    217.91 o 
   7  17 -11     2720.61     2805.40    173.71 o 
   9  17 -11      422.74      517.77    104.81 o 
  11  17 -11     8711.99     8802.38    544.91 o 
  13  17 -11     2748.42     3179.01    255.98 o 
  15  17 -11     1678.93     1943.75    191.59 o 
  17  17 -11      194.34      339.38     94.95 o 
  19  17 -11     2218.01     2025.08    211.82 o 
  21  17 -11       52.61      267.26    106.26 o 
  23  17 -11     7484.38     8685.77    568.06 o 
  25  17 -11     1100.79      717.21    195.25 o 
   1  19 -11     1226.05     1363.44    134.67 o 
   3  19 -11     9392.82     9673.26    297.45 o 
   5  19 -11     8574.56     8416.61    411.02 o 
   7  19 -11     1251.15     1425.61    146.80 o 
   9  19 -11     6050.05     6795.98    429.08 o 
  11  19 -11    10045.65    10554.86    691.37 o 
  13  19 -11      742.17      768.16    110.91 o 
  15  19 -11     4142.71     4278.40    350.55 o 
  17  19 -11     8253.69     8953.33    633.64 o 
  19  19 -11     1057.66      959.68    154.37 o 
  21  19 -11     3923.30     4426.18    457.84 o 
  23  19 -11      884.49      741.74    158.73 o 
  25  19 -11     1778.01     1887.84    476.59 o 
   1  21 -11     1099.69     1411.25    120.60 o 
   3  21 -11    11093.04    11933.49    363.10 o 
   5  21 -11     3452.95     3745.48    298.11 o 
   7  21 -11     1592.00     1702.30    162.33 o 
   9  21 -11     3438.75     3579.87    268.39 o 
  11  21 -11     1206.47     1188.14    124.92 o 
  13  21 -11      445.57      608.90    125.30 o 
  15  21 -11     5412.06     5669.91    501.72 o 
  17  21 -11     1218.39     1041.07    147.01 o 
  19  21 -11     3321.51     3132.31    368.84 o 
  21  21 -11     1645.15     2187.45    376.36 o 
  23  21 -11       76.83      176.75    106.33 o 
   1  23 -11     9051.96     8949.65    499.89 o 
   3  23 -11     1145.68     1204.61    154.20 o 
   5  23 -11     1880.04     1568.94    161.25 o 
   7  23 -11     4950.09     4677.65    336.41 o 
   9  23 -11     1290.84     1208.93    131.40 o 
  11  23 -11     2051.47     1805.00    191.69 o 
  13  23 -11     5425.89     5792.03    533.30 o 
  15  23 -11     1014.36      805.69    125.29 o 
  17  23 -11     3692.59     3596.65    349.61 o 
  19  23 -11     4823.89     4989.53    437.34 o 
  21  23 -11     2530.91     2166.91    440.43 o 
   1  25 -11     8736.79     9341.01    647.84 o 
   3  25 -11     1956.87     2101.24    214.80 o 
   5  25 -11     5213.35     5211.62    362.77 o 
   7  25 -11     2587.23     2903.38    293.82 o 
   9  25 -11      337.52      381.31     93.27 o 
  11  25 -11      787.57      971.95    135.22 o 
  13  25 -11      584.36      794.26    208.73 o 
  15  25 -11     5577.48     5176.54    387.87 o 
  17  25 -11      800.17      727.98    146.35 o 
  19  25 -11     2666.62     1936.13    254.20 o 
  21  25 -11     1068.30      845.22    197.64 o 
   1  27 -11     1541.38     1360.42    149.97 o 
   3  27 -11      747.22      513.18    127.51 o 
   5  27 -11        3.20      263.89    107.60 o 
   7  27 -11     1941.34     2197.89    288.05 o 
   9  27 -11      399.97      466.05    108.50 o 
  11  27 -11     4998.05     5157.60    413.91 o 
  13  27 -11      235.24      371.24     98.22 o 
  15  27 -11      619.70      543.64    112.59 o 
  17  27 -11     3085.21     3734.93    406.03 o 
   1  29 -11      368.76      705.89    168.99 o 
   3  29 -11     6082.45     6436.25    606.43 o 
   5  29 -11      325.48      637.11    128.33 o 
   7  29 -11      301.77      394.36    119.73 o 
   9  29 -11     1575.25     1816.94    230.13 o 
  11  29 -11     2219.84     3020.06    333.77 o 
  13  29 -11      308.79      426.29    139.02 o 
  15  29 -11     2229.60     2119.56    367.35 o 
   1  31 -11     1220.24     1077.38    239.96 o 
   3  31 -11      136.83      360.01    103.07 o 
   5  31 -11     1526.14     1126.13    245.01 o 
   7  31 -11     6122.02     5581.27    656.49 o 
   9  31 -11      376.88      508.09    136.17 o 
  11  31 -11      547.10      546.68    164.70 o 
   1  33 -11     5978.10     5840.98   1022.93 o 
   3  33 -11       26.34      225.71    166.64 o 
   5  33 -11     5367.31     4233.39    987.93 o 
   7  33 -11     5925.29     4340.87   2535.82 o 
   2   0 -10    34166.62    33514.53    878.40 o 
   6   0 -10    96397.70    97552.79   1647.14 o 
  10   0 -10    22263.56    22978.35    746.02 o 
  14   0 -10    90934.95    93447.84   2728.00 o 
  18   0 -10    27091.01    26379.26    737.89 o 
  22   0 -10     1708.29     2385.79    449.46 o 
  26   0 -10     2327.37     2970.29    428.19 o 
  30   0 -10    15790.14    17577.41   2125.58 o 
   0   2 -10    66822.77    66983.00   2383.85 o 
   2   2 -10    11102.20    11327.88    253.12 o 
   4   2 -10   108971.94   112319.34   1521.06 o 
   6   2 -10    23883.21    25529.89    433.96 o 
   8   2 -10    20190.10    19280.76    552.46 o 
  10   2 -10     1891.97     2417.30    260.82 o 
  12   2 -10    45420.85    45783.46    653.04 o 
  14   2 -10    14436.54    14208.86    803.38 o 
  16   2 -10    32922.62    33566.86    786.58 o 
  18   2 -10    18525.16    18132.58    458.02 o 
  20   2 -10    37615.45    38978.07   1419.28 o 
  22   2 -10      806.67      661.76    134.62 o 
  24   2 -10     6222.12     6914.75    746.25 o 
  26   2 -10       70.17      157.75    125.82 o 
  28   2 -10     1335.60     1789.93    334.08 o 
  30   2 -10     2479.72     2195.76    409.51 o 
   2   4 -10   111143.84   112445.89   1538.45 o 
   4   4 -10     4205.57     4196.22    190.79 o 
   6   4 -10    12822.91    12520.18    275.42 o 
   8   4 -10     8386.79     8307.75    232.59 o 
  10   4 -10    51383.02    50033.43    699.78 o 
  12   4 -10    22492.03    22809.79    392.37 o 
  14   4 -10    29204.78    28016.19    567.52 o 
  16   4 -10    11749.89    10055.65    245.44 o 
  18   4 -10    18053.99    18776.70    507.04 o 
  20   4 -10     2923.67     2060.42    500.54 o 
  22   4 -10     1369.92     1790.07    246.35 o 
  24   4 -10      806.74      893.70    166.02 o 
  26   4 -10     1624.13     2159.36    321.29 o 
  28   4 -10     2437.88     2088.58    320.21 o 
  30   4 -10     6473.77     7180.00   1042.75 o 
   0   6 -10    21592.91    20479.43    512.63 o 
   2   6 -10     6316.54     5802.63    189.51 o 
   4   6 -10    17395.92    17189.68    327.60 o 
   6   6 -10     6975.89     6858.25    219.46 o 
   8   6 -10    40424.63    41091.67    568.09 o 
  10   6 -10      762.92      771.03     86.73 o 
  12   6 -10     3192.05     2901.19    218.14 o 
  14   6 -10    10407.78    10026.64    283.92 o 
  16   6 -10    20886.25    21166.81    493.19 o 
  18   6 -10     8937.23     8313.50    620.64 o 
  20   6 -10      494.95      630.74    230.10 o 
  22   6 -10      491.04      548.68    158.47 o 
  24   6 -10    16136.81    18488.37   1469.55 o 
  26   6 -10      454.45      526.25    225.23 o 
  28   6 -10      694.76      435.28    158.04 o 
  30   6 -10      734.61     1063.37    223.06 o 
   2   8 -10    46870.66    49090.18    724.08 o 
   4   8 -10     8553.64     8837.22    192.76 o 
   6   8 -10    23877.87    25159.00    356.45 o 
   8   8 -10     1679.23     1666.37    134.92 o 
  10   8 -10    30222.83    29559.72    450.17 o 
  12   8 -10     1641.96     1629.74    143.18 o 
  14   8 -10    27413.27    28532.24    519.56 o 
  16   8 -10     1610.76     1756.77    168.38 o 
  18   8 -10    28252.49    27962.13    610.95 o 
  20   8 -10      741.16      696.67    113.98 o 
  22   8 -10       80.77      232.02     90.74 o 
  24   8 -10      862.56      815.41    155.03 o 
  26   8 -10     7675.52     9225.43    902.87 o 
  28   8 -10      792.27      724.63    239.99 o 
  30   8 -10     4389.46     3720.80    576.24 o 
   0  10 -10    32379.06    32178.29    707.39 o 
   2  10 -10     9618.03     9629.63    261.08 o 
   4  10 -10     4143.77     4709.04    195.87 o 
   6  10 -10      340.64      320.88     52.03 o 
   8  10 -10    27944.51    27850.81    389.08 o 
  10  10 -10     2155.92     2911.99    209.12 o 
  12  10 -10     3524.84     3533.14    287.53 o 
  14  10 -10    22817.98    23597.81    491.46 o 
  16  10 -10     2189.35     2152.32    200.48 o 
  18  10 -10     1697.09     1755.13    183.01 o 
  20  10 -10     6815.22     6641.73    415.60 o 
  22  10 -10      614.00      723.78    134.42 o 
  24  10 -10     1334.14     1325.82    169.88 o 
  26  10 -10      356.73      537.06    200.02 o 
  28  10 -10     8156.43     8644.55   1106.14 o 
  30  10 -10     2594.54     2272.87    649.94 o 
   2  12 -10    45574.94    47890.66    658.58 o 
   4  12 -10     1846.92     2014.76    147.91 o 
   6  12 -10     3323.68     3381.41    178.76 o 
   8  12 -10     4675.84     4594.10    165.38 o 
  10  12 -10    11013.83    10083.78    231.19 o 
  12  12 -10     4900.64     4909.78    236.20 o 
  14  12 -10    90097.02    91154.41    673.96 o 
  16  12 -10     6076.74     6300.20    470.84 o 
  18  12 -10     5924.56     6594.93    510.61 o 
  20  12 -10     1388.36     1299.79    257.60 o 
  22  12 -10     3756.57     3912.12    527.18 o 
  24  12 -10     1236.99      845.69    361.64 o 
  26  12 -10      458.82      598.75    333.40 o 
  28  12 -10      161.74      272.58    204.57 o 
   0  14 -10     8625.16     9220.79    306.75 o 
   2  14 -10     4355.73     4508.36    359.38 o 
   4  14 -10    11076.24    11380.29    324.05 o 
   6  14 -10     6949.61     6595.96    161.74 o 
   8  14 -10     5661.91     5847.13    191.16 o 
  10  14 -10    10038.22     9750.77    463.84 o 
  12  14 -10    40734.11    42029.84    795.72 o 
  14  14 -10     9860.82     8724.81    623.22 o 
  16  14 -10     2501.70     2111.59    201.05 o 
  18  14 -10     6860.68     6294.57    449.54 o 
  20  14 -10     4381.37     4504.01    384.79 o 
  22  14 -10     2198.27     2048.91    227.74 o 
  24  14 -10     2873.73     2580.48    334.26 o 
  26  14 -10     2765.45     3187.93    573.71 o 
  28  14 -10     1352.31     1544.25    316.56 o 
   2  16 -10    16345.89    16492.92    596.43 o 
   4  16 -10     9003.52     8416.39    214.62 o 
   6  16 -10    20974.23    21988.66    489.19 o 
   8  16 -10       47.68      140.25     44.35 o 
  10  16 -10    12327.94    13272.85    384.34 o 
  12  16 -10     1886.50     2188.84    196.65 o 
  14  16 -10     6980.89     8345.16    715.20 o 
  16  16 -10     1458.01     1699.02    154.87 o 
  18  16 -10    10141.31    10139.45    524.30 o 
  20  16 -10     1096.72     1071.95    155.08 o 
  22  16 -10     4784.59     3945.00    497.08 o 
  24  16 -10      378.28      338.73    168.15 o 
  26  16 -10     3432.69     3690.15    600.21 o 
   0  18 -10      504.63      657.96    101.79 o 
   2  18 -10     5411.01     5259.94    193.59 o 
   4  18 -10    40921.84    42200.89    730.91 o 
   6  18 -10     1112.29     1359.82    118.83 o 
   8  18 -10    39314.43    40964.91    719.41 o 
  10  18 -10     2073.28     1943.74    179.99 o 
  12  18 -10    10694.17    10004.17    527.61 o 
  14  18 -10     4728.32     4833.60    313.49 o 
  16  18 -10    16515.78    17689.92    503.36 o 
  18  18 -10     4817.62     4673.47    311.74 o 
  20  18 -10     7701.19     6403.20    634.41 o 
  22  18 -10     2083.80     2503.34    297.89 o 
  24  18 -10     6473.61     5608.61    817.05 o 
  26  18 -10      524.84      725.39    318.93 o 
   2  20 -10    31266.56    31788.90    811.60 o 
   4  20 -10     2364.25     2665.34    116.02 o 
   6  20 -10     2434.95     2138.45    208.30 o 
   8  20 -10     3965.30     4036.76    290.09 o 
  10  20 -10     1270.64     1357.95    236.30 o 
  12  20 -10      401.33      461.80    105.59 o 
  14  20 -10     9947.10    10062.20    566.05 o 
  16  20 -10     5032.79     4782.30    325.98 o 
  18  20 -10     9044.51     7978.66    611.50 o 
  20  20 -10     4065.96     3294.72    369.42 o 
  22  20 -10      281.25      336.91    108.99 o 
  24  20 -10     2050.95     2743.87    592.26 o 
   0  22 -10    84787.52    83745.34   1371.43 o 
   2  22 -10     2361.47     1840.05    235.06 o 
   4  22 -10     2114.30     1855.67    176.48 o 
   6  22 -10     1500.75     1665.51    222.73 o 
   8  22 -10    11952.18    11733.33    412.60 o 
  10  22 -10     1389.82     1534.93    164.93 o 
  12  22 -10     9811.92     8861.28    555.11 o 
  14  22 -10      764.56      634.14    105.93 o 
  16  22 -10     6280.64     6344.43    457.79 o 
  18  22 -10     2630.09     2420.99    303.30 o 
  20  22 -10     6892.69     6709.88    543.53 o 
  22  22 -10     2645.28     1995.51    429.94 o 
  24  22 -10     2801.27     3415.53    773.51 o 
   2  24 -10    12765.11    13755.72    641.01 o 
   4  24 -10       41.60      258.01     83.08 o 
   6  24 -10     1934.13     2269.96    183.94 o 
   8  24 -10     6661.89     6613.71    459.79 o 
  10  24 -10      623.28      773.12    115.03 o 
  12  24 -10      508.12      461.34     98.11 o 
  14  24 -10     7893.88     8137.55    585.82 o 
  16  24 -10     2076.35     2047.39    228.10 o 
  18  24 -10     6648.38     6627.78    564.04 o 
  20  24 -10     3485.39     3304.60    581.74 o 
  22  24 -10     2524.66     1904.12    404.74 o 
   0  26 -10     1228.02     1250.91    240.53 o 
   2  26 -10     3177.97     3849.40    286.62 o 
   4  26 -10    14947.38    15395.24    996.85 o 
   6  26 -10       48.30      299.12     83.71 o 
   8  26 -10     3491.94     3681.08    318.37 o 
  10  26 -10     1188.31     1116.44    150.81 o 
  12  26 -10     3208.42     3511.17    300.45 o 
  14  26 -10     6336.06     6683.14    573.29 o 
  16  26 -10     1702.65     1750.17    210.89 o 
  18  26 -10     2920.35     2430.89    376.89 o 
  20  26 -10     2555.46     2419.48    419.36 o 
   2  28 -10     7679.88     9086.97    773.71 o 
   4  28 -10      633.04      680.49    166.24 o 
   6  28 -10     3490.34     4717.91    427.35 o 
   8  28 -10       52.39      201.38     67.86 o 
  10  28 -10     5252.96     5752.99    468.81 o 
  12  28 -10     1407.58     1204.05    162.10 o 
  14  28 -10     1558.20     1140.74    239.74 o 
  16  28 -10      179.39      347.11    127.50 o 
  18  28 -10     5317.10     4802.32    541.28 o 
   0  30 -10    10179.57    11045.44   1529.40 o 
   2  30 -10     1000.43     1151.37    158.60 o 
   4  30 -10     2760.08     3010.25    347.78 o 
   6  30 -10     4772.13     3881.92    486.75 o 
   8  30 -10     4370.88     4826.55    479.50 o 
  10  30 -10      526.78      531.36    163.21 o 
  12  30 -10     2552.00     2550.11    318.11 o 
  14  30 -10     4021.09     3595.45    455.11 o 
  16  30 -10     2530.06     2481.51    416.09 o 
   2  32 -10     6811.65     7174.47    674.75 o 
   4  32 -10      967.66     1259.26    202.82 o 
   6  32 -10     3515.97     3517.62    423.95 o 
   8  32 -10      605.27      696.62    212.69 o 
  10  32 -10     7467.10     8939.77   1145.64 o 
  12  32 -10      651.41      939.39    263.85 o 
   0  34 -10     7031.86     5248.11   1953.86 o 
   2  34 -10       79.72      344.83    137.36 o 
   4  34 -10     3234.59     2216.55    773.30 o 
   6  34 -10      220.28      599.93    306.24 o 
   1   1  -9     1398.33     1556.34    133.21 o 
   3   1  -9    21713.21    22312.46    480.02 o 
   5   1  -9     3331.52     3778.49    252.78 o 
   7   1  -9    17693.77    18040.22    458.78 o 
   9   1  -9    14849.15    14331.75    408.84 o 
  11   1  -9    12423.39    12922.89    244.34 o 
  13   1  -9    11727.36    11403.26    212.44 o 
  15   1  -9       69.12      229.23     94.80 o 
  17   1  -9     2688.16     2547.87    208.02 o 
  19   1  -9    50451.39    47307.61   1125.65 o 
  21   1  -9     7619.44     8045.84    877.12 o 
  23   1  -9     1836.40     2293.09    336.38 o 
  25   1  -9     2408.59     3119.33    308.07 o 
  27   1  -9     3614.57     4003.58    430.24 o 
  29   1  -9       42.17      282.50    123.16 o 
  31   1  -9     6827.11     6442.50    857.76 o 
   1   3  -9    35873.52    35719.54    449.68 o 
   3   3  -9    72210.02    72068.07    733.28 o 
   5   3  -9    19445.63    20398.62    319.06 o 
   7   3  -9     2888.67     2933.32    210.83 o 
   9   3  -9      913.71      999.69     95.99 o 
  11   3  -9     5549.85     5112.80    249.44 o 
  13   3  -9      138.36      268.10     75.96 o 
  15   3  -9    67510.57    68502.04   1337.71 o 
  17   3  -9     5065.44     5182.02    517.48 o 
  19   3  -9    17020.63    16166.07    686.49 o 
  21   3  -9    10944.36    11265.77    992.30 o 
  23   3  -9     9610.94     9026.07    949.93 o 
  25   3  -9     1090.55     1081.31    184.35 o 
  27   3  -9     1520.93     1357.67    470.91 o 
  29   3  -9     9129.26     8913.51    855.18 o 
  31   3  -9     2752.07     2729.82    528.18 o 
   1   5  -9     3282.88     3308.65    167.82 o 
   3   5  -9    13745.74    14134.63    240.46 o 
   5   5  -9    69828.62    71122.33   1237.71 o 
   7   5  -9     5486.14     5601.89    179.57 o 
   9   5  -9     5147.28     4739.45    222.98 o 
  11   5  -9    14984.75    14880.49    317.07 o 
  13   5  -9     8144.90     7882.09    270.80 o 
  15   5  -9    19263.40    19897.54    625.54 o 
  17   5  -9    17807.65    18496.70    568.12 o 
  19   5  -9      497.02      549.56    188.10 o 
  21   5  -9    12371.69    12264.05   1128.09 o 
  23   5  -9     5947.06     5883.62    465.85 o 
  25   5  -9      146.65      307.62    123.11 o 
  27   5  -9     1920.80     2365.11    376.75 o 
  29   5  -9     4258.57     4310.42    482.63 o 
  31   5  -9     2752.33     2131.12    386.44 o 
   1   7  -9    85815.19    87285.16   1226.20 o 
   3   7  -9    78986.02    79384.71   1328.92 o 
   5   7  -9     9723.34    10059.10    262.22 o 
   7   7  -9    27369.01    26056.36    408.42 o 
   9   7  -9     7168.87     7331.05    225.37 o 
  11   7  -9     1232.47     1274.77    114.01 o 
  13   7  -9      596.65      642.40     74.11 o 
  15   7  -9    22517.21    22353.21    531.06 o 
  17   7  -9     2943.90     2789.19    250.04 o 
  19   7  -9    59125.89    59395.21   1658.19 o 
  21   7  -9     1433.50     1384.24    199.03 o 
  23   7  -9      692.62      622.18    115.87 o 
  25   7  -9      861.97      921.97    157.56 o 
  27   7  -9     1062.59     1574.74    282.18 o 
  29   7  -9     1784.75     1512.61    295.59 o 
  31   7  -9     1149.22     1196.74    288.33 o 
   1   9  -9    24539.35    25370.05    433.56 o 
   3   9  -9    23149.65    23253.25    361.48 o 
   5   9  -9    22009.47    22393.14    353.15 o 
   7   9  -9     7064.72     6650.02    155.92 o 
   9   9  -9    32164.14    32979.08    515.66 o 
  11   9  -9    25822.51    25238.54    403.54 o 
  13   9  -9    14209.01    13089.06    279.89 o 
  15   9  -9      351.80      528.94     79.05 o 
  17   9  -9     5873.77     5322.73    302.70 o 
  19   9  -9     5443.74     5175.28    400.82 o 
  21   9  -9     7509.44     7468.40   1111.06 o 
  23   9  -9     1126.94     1355.58    203.07 o 
  25   9  -9     5894.21     5869.22    489.63 o 
  27   9  -9      495.49      813.88    171.07 o 
  29   9  -9     2143.54     2775.91    379.93 o 
  31   9  -9     1703.58     1540.40    497.88 o 
   1  11  -9    31010.08    29372.10    464.89 o 
   3  11  -9    50442.20    50902.64    870.12 o 
   5  11  -9    36148.24    35842.89    502.70 o 
   7  11  -9    12586.22    12966.38    348.55 o 
   9  11  -9     7045.86     7032.79    218.91 o 
  11  11  -9    41013.85    40060.54    569.19 o 
  13  11  -9     7594.63     7936.38    332.29 o 
  15  11  -9    14759.10    14318.97    373.07 o 
  17  11  -9      134.10      196.70     67.81 o 
  19  11  -9    16588.22    16664.11    572.52 o 
  21  11  -9      691.03      719.77    187.69 o 
  23  11  -9      507.26      269.18     92.03 o 
  25  11  -9      797.60     1035.76    390.27 o 
  27  11  -9     1244.45     1512.49    287.00 o 
  29  11  -9      699.61      683.48    178.61 o 
  31  11  -9      108.84      118.74    199.58 o 
   1  13  -9    33250.25    34370.62    549.17 o 
   3  13  -9     3025.17     2823.05    217.01 o 
   5  13  -9    36685.53    36984.96    486.36 o 
   7  13  -9    26513.33    25710.50    357.73 o 
   9  13  -9    22522.37    21790.06    432.93 o 
  11  13  -9    10415.86     9770.26    427.90 o 
  13  13  -9     4634.39     4564.29    343.01 o 
  15  13  -9      704.56      715.88    138.62 o 
  17  13  -9    10099.26     9767.04    546.14 o 
  19  13  -9      316.54      352.07     74.66 o 
  21  13  -9     3022.41     2887.31    318.28 o 
  23  13  -9       60.65      143.92    103.03 o 
  25  13  -9      393.75      675.12    155.76 o 
  27  13  -9     4816.68     4677.42    669.29 o 
  29  13  -9      619.57      534.93    194.92 o 
   1  15  -9    27537.81    28821.07    437.53 o 
   3  15  -9    10740.88    10291.96    293.43 o 
   5  15  -9    11180.08    11190.68    179.09 o 
   7  15  -9    25077.57    25231.31    487.99 o 
   9  15  -9     8905.55     8581.39    224.91 o 
  11  15  -9    16043.15    14646.78    541.82 o 
  13  15  -9     6239.58     6050.87    433.13 o 
  15  15  -9    26789.06    26585.40    702.36 o 
  17  15  -9     4455.69     4141.34    311.34 o 
  19  15  -9     1323.37     1739.82    176.80 o 
  21  15  -9     5670.45     6084.68    563.99 o 
  23  15  -9     1286.70     1052.06    202.85 o 
  25  15  -9      503.92      613.38    134.75 o 
  27  15  -9     2975.68     2953.46    386.42 o 
   1  17  -9    11288.71    10825.63    247.05 o 
   3  17  -9     7908.71     7763.24    156.62 o 
   5  17  -9     8136.11     8088.32    164.56 o 
   7  17  -9    18199.27    18219.31    503.90 o 
   9  17  -9     5877.35     5682.53    379.83 o 
  11  17  -9     2418.82     2819.96    273.00 o 
  13  17  -9     4903.46     5091.29    341.56 o 
  15  17  -9       82.74      261.85     95.26 o 
  17  17  -9     6212.69     6704.14    408.44 o 
  19  17  -9     3116.22     2936.75    234.53 o 
  21  17  -9     2406.13     2863.81    346.65 o 
  23  17  -9     3149.27     2380.65    363.97 o 
  25  17  -9      720.20      575.90    125.20 o 
  27  17  -9      210.67      595.62    244.06 o 
   1  19  -9      196.81      344.52     71.50 o 
   3  19  -9     8593.13     8540.18    401.25 o 
   5  19  -9      132.59      277.42     48.42 o 
   7  19  -9     4751.59     4951.23    361.69 o 
   9  19  -9    13480.60    12736.34    366.39 o 
  11  19  -9     4194.95     4670.31    319.17 o 
  13  19  -9     1638.07     1570.06    165.78 o 
  15  19  -9     6672.24     7251.27    468.35 o 
  17  19  -9     2968.29     2793.36    236.10 o 
  19  19  -9     5253.43     4570.39    362.94 o 
  21  19  -9     8146.08     6835.27    850.24 o 
  23  19  -9     4557.11     4391.36    590.62 o 
  25  19  -9     2146.01     2041.48    655.90 o 
   1  21  -9     5714.47     5603.21    205.12 o 
   3  21  -9     6620.42     6114.63    364.79 o 
   5  21  -9      622.19      985.72    104.26 o 
   7  21  -9     9842.32    10982.37    383.12 o 
   9  21  -9     1269.51     1503.27    149.06 o 
  11  21  -9      798.02      740.98    110.70 o 
  13  21  -9    10908.97    11017.30    693.45 o 
  15  21  -9     2026.35     2162.01    193.64 o 
  17  21  -9     2337.35     2172.64    211.64 o 
  19  21  -9     2513.58     2508.58    225.87 o 
  21  21  -9     1145.60     1223.57    240.63 o 
  23  21  -9     2753.76     2611.18    674.71 o 
  25  21  -9      630.06      208.44    220.87 o 
   1  23  -9     1459.43     1582.79    206.86 o 
   3  23  -9    10011.19    11067.84    554.49 o 
   5  23  -9     1715.89     1981.06    205.99 o 
   7  23  -9      940.36      831.60    112.47 o 
   9  23  -9     1853.24     2114.79    173.55 o 
  11  23  -9     1947.06     2027.57    178.85 o 
  13  23  -9     8300.79     8951.34    593.82 o 
  15  23  -9      557.98      573.74     98.10 o 
  17  23  -9     2017.76     2253.96    248.63 o 
  19  23  -9     3220.62     3174.59    343.48 o 
  21  23  -9      909.00      779.62    193.07 o 
  23  23  -9     1347.20     1582.92    440.10 o 
   1  25  -9     1013.88     1105.24    239.81 o 
   3  25  -9      380.19      429.07    123.35 o 
   5  25  -9     5784.43     5747.44    385.21 o 
   7  25  -9     3813.33     3494.82    342.71 o 
   9  25  -9      114.53      185.27     79.92 o 
  11  25  -9     6659.85     7092.83    616.86 o 
  13  25  -9     2526.02     2463.15    235.48 o 
  15  25  -9     1540.06     1552.79    201.17 o 
  17  25  -9     6795.64     7007.45    631.27 o 
  19  25  -9     2353.98     2352.64    401.10 o 
  21  25  -9     1186.53      891.23    357.46 o 
  23  25  -9     5910.72     5079.31   1063.74 o 
   1  27  -9      319.07      398.59    107.75 o 
   3  27  -9     2786.03     3006.79    281.36 o 
   5  27  -9     2888.24     2878.72    229.63 o 
   7  27  -9     1031.86     1409.64    171.75 o 
   9  27  -9     4889.99     4970.45    379.24 o 
  11  27  -9      258.40      423.70     96.64 o 
  13  27  -9     1164.65     1622.26    207.64 o 
  15  27  -9      289.87      324.56    141.78 o 
  17  27  -9      412.80      680.64    160.97 o 
  19  27  -9     1069.54     1119.98    280.18 o 
  21  27  -9      691.22      731.31    209.25 o 
   1  29  -9      349.34      417.21    128.57 o 
   3  29  -9     1338.34     1729.82    295.78 o 
   5  29  -9      855.19      775.21    134.48 o 
   7  29  -9     3948.77     4192.52    464.97 o 
   9  29  -9      377.96      360.78     91.98 o 
  11  29  -9     1398.29     1044.42    153.11 o 
  13  29  -9     2949.85     2985.91    417.71 o 
  15  29  -9      415.12      795.91    160.33 o 
  17  29  -9     3986.88     3546.27    513.78 o 
  19  29  -9     1538.61     1466.19    293.33 o 
   1  31  -9     1710.44     2167.78    262.02 o 
   3  31  -9     1216.34     1171.87    176.17 o 
   5  31  -9      447.11      451.05    107.97 o 
   7  31  -9      235.78      315.92     94.48 o 
   9  31  -9     3174.82     3350.06    472.53 o 
  11  31  -9     2711.76     2390.58    342.76 o 
  13  31  -9      878.34      567.33    166.64 o 
  15  31  -9      389.06      457.07    147.58 o 
   1  33  -9      319.33      236.29    121.32 o 
   3  33  -9     1611.25     1633.64    250.28 o 
   5  33  -9     2588.49     2815.20    401.03 o 
   7  33  -9      377.83      449.66    167.47 o 
   9  33  -9      659.84      811.79    221.40 o 
  11  33  -9     1583.28     1552.64    480.59 o 
   1  35  -9      929.31      743.08    414.56 o 
   3  35  -9     2928.35     1788.64   1373.36 o 
   5  35  -9     3727.33     1981.12   1815.45 o 
   0   0  -8    40312.21    41349.45   1889.65 o 
   4   0  -8   102529.17   105186.69   1491.65 o 
   8   0  -8   139183.75   140826.77   1664.63 o 
  12   0  -8    44245.81    41638.17   1149.28 o 
  16   0  -8     4233.05     4319.00    516.79 o 
  20   0  -8     1203.63     1196.55    260.24 o 
  24   0  -8      413.74      228.04    214.41 o 
  28   0  -8     1004.48      969.15    378.50 o 
  32   0  -8     6573.54     7649.91   1660.16 o 
   2   2  -8    56192.00    54083.07    564.07 o 
   4   2  -8    21317.42    22507.95    335.19 o 
   6   2  -8     8521.52     7031.55    161.38 o 
   8   2  -8    12395.67    12202.96    314.39 o 
  10   2  -8    71257.75    68470.23    962.81 o 
  12   2  -8    20420.40    21211.37    459.37 o 
  14   2  -8    65104.75    64855.05    931.42 o 
  16   2  -8     3665.50     3587.82    368.26 o 
  18   2  -8    26575.45    26670.18    890.72 o 
  20   2  -8      577.87      588.57    138.39 o 
  22   2  -8     8301.24     9192.96    902.83 o 
  24   2  -8      897.74      868.19    128.14 o 
  26   2  -8     3357.97     4218.51    338.42 o 
  28   2  -8      601.19      725.62    170.59 o 
  30   2  -8     7144.24     8506.00    813.21 o 
  32   2  -8      279.93      348.74    146.53 o 
   0   4  -8    35764.24    36867.44    503.41 o 
   2   4  -8     2916.82     3381.26    208.84 o 
   4   4  -8     3621.32     3727.44    256.00 o 
   6   4  -8     4087.59     4386.76    123.11 o 
   8   4  -8    43305.74    45029.74    666.95 o 
  10   4  -8     2036.52     2035.63    160.69 o 
  12   4  -8    17724.90    17245.74    457.89 o 
  14   4  -8      569.89      573.90     75.47 o 
  16   4  -8    17798.14    17415.24    569.39 o 
  18   4  -8     1251.26     1150.24    187.61 o 
  20   4  -8     1446.37     1547.77    242.61 o 
  22   4  -8     2210.59     2310.27    382.93 o 
  24   4  -8      784.90      851.95    113.76 o 
  26   4  -8     3246.44     3940.18    678.48 o 
  28   4  -8      827.56     1617.04    309.35 o 
  30   4  -8     3203.09     2446.81    314.22 o 
  32   4  -8     1358.74     1497.31    298.19 o 
   2   6  -8     9910.04     8875.03    194.34 o 
   4   6  -8    23440.05    24365.31    356.31 o 
   6   6  -8    31228.12    29057.29    426.97 o 
   8   6  -8    33002.79    32932.18    458.10 o 
  10   6  -8    14749.86    14902.35    411.49 o 
  12   6  -8     2982.25     3142.07    252.76 o 
  14   6  -8    89551.88    90193.52   1398.28 o 
  16   6  -8     5598.52     5930.27    273.19 o 
  18   6  -8    38507.10    37033.89    888.68 o 
  20   6  -8      510.12      701.56    160.62 o 
  22   6  -8     2338.20     2477.27    254.13 o 
  24   6  -8        0.68      104.13     99.79 o 
  26   6  -8     1696.78     1990.42    485.69 o 
  28   6  -8     2164.99     2403.86    336.81 o 
  30   6  -8    13205.26    14539.87    655.22 o 
  32   6  -8     1231.24     1180.04    192.87 o 
   0   8  -8    67093.38    67214.12    835.37 o 
   2   8  -8    10990.76    11079.98    241.01 o 
   4   8  -8    22237.67    21373.59    329.12 o 
   6   8  -8    29633.16    30959.84    433.01 o 
   8   8  -8    43038.14    44501.32    651.80 o 
  10   8  -8     3554.66     3617.06    278.05 o 
  12   8  -8    18663.15    19351.65    281.82 o 
  14   8  -8     1163.45     1248.21    102.52 o 
  16   8  -8     4670.13     4550.40    361.77 o 
  18   8  -8      991.93      878.68    144.12 o 
  20   8  -8      897.67      850.43     93.90 o 
  22   8  -8     7082.45     7372.97    636.82 o 
  24   8  -8     4529.54     4977.26    437.76 o 
  26   8  -8     2054.02     2277.47    279.00 o 
  28   8  -8      520.47      693.04    150.61 o 
  30   8  -8     2146.93     1819.85    323.17 o 
  32   8  -8     1653.31     1663.69    423.73 o 
   2  10  -8    27383.16    27210.94    406.21 o 
   4  10  -8    64846.77    70773.46    908.96 o 
   6  10  -8    11923.18    12723.92    251.09 o 
   8  10  -8    20867.92    19966.03    251.60 o 
  10  10  -8    26729.44    26229.96    420.59 o 
  12  10  -8     1553.85     1260.90    108.65 o 
  14  10  -8    38152.38    38000.76    760.86 o 
  16  10  -8     7628.28     7198.23    534.77 o 
  18  10  -8     9964.90     9787.55    676.60 o 
  20  10  -8     8924.65     8671.54    417.41 o 
  22  10  -8     2944.02     2748.83    281.85 o 
  24  10  -8     1593.56     1353.84    170.35 o 
  26  10  -8     7543.27     7315.41    789.10 o 
  28  10  -8      805.11      815.51    207.47 o 
  30  10  -8     4419.94     3620.12    545.56 o 
  32  10  -8     1633.37     1102.08    346.33 o 
   0  12  -8    33866.20    33337.86    622.02 o 
   2  12  -8    15518.93    15038.56    264.56 o 
   4  12  -8     3014.19     3060.87    158.27 o 
   6  12  -8    12990.86    12936.95    191.16 o 
   8  12  -8    21507.99    21724.23    286.41 o 
  10  12  -8     2025.49     2558.95    107.26 o 
  12  12  -8     8896.17     8030.95    346.26 o 
  14  12  -8    16643.89    18061.80    619.17 o 
  16  12  -8     8906.27     9301.04    431.79 o 
  18  12  -8      518.63      463.46     88.45 o 
  20  12  -8    15779.91    15645.96    364.72 o 
  22  12  -8     1404.73     1096.98    159.86 o 
  24  12  -8      417.81      361.58     72.98 o 
  26  12  -8     5356.41     5005.44    615.76 o 
  28  12  -8      891.34      970.41    231.22 o 
  30  12  -8     3425.25     2999.39    504.05 o 
   2  14  -8    14891.43    15207.65    217.78 o 
   4  14  -8     7538.54     7711.05    189.30 o 
   6  14  -8    22719.20    23965.60    271.81 o 
   8  14  -8     4268.80     4687.83    121.56 o 
  10  14  -8    10093.20    10207.91    419.37 o 
  12  14  -8    12181.99    12177.29    414.22 o 
  14  14  -8    18666.05    18537.48    591.76 o 
  16  14  -8     9858.17    10344.04    650.70 o 
  18  14  -8    20328.51    19919.32    709.42 o 
  20  14  -8    17867.56    16899.59    764.55 o 
  22  14  -8     2621.70     2097.26    279.79 o 
  24  14  -8     2631.00     2295.82    333.90 o 
  26  14  -8     1844.87     1603.61    293.73 o 
  28  14  -8     3000.56     3065.39    307.89 o 
  30  14  -8     2574.37     1960.58   1116.16 o 
   0  16  -8    86933.38    87915.25   1599.24 o 
   2  16  -8     2060.75     2372.71    155.22 o 
   4  16  -8    32239.49    33022.62    682.53 o 
   6  16  -8     9984.83    10115.03    142.83 o 
   8  16  -8    19181.28    19220.62    619.54 o 
  10  16  -8    25522.74    25486.70    607.07 o 
  12  16  -8    28074.72    26832.63    557.02 o 
  14  16  -8     2161.34     2446.79    176.08 o 
  16  16  -8    16664.10    17965.79    486.17 o 
  18  16  -8      579.87      540.44     84.43 o 
  20  16  -8     1511.56     1815.03    170.58 o 
  22  16  -8     2058.30     2282.75    260.48 o 
  24  16  -8     2897.50     2882.47    333.48 o 
  26  16  -8      199.14      362.77    136.83 o 
  28  16  -8      860.46      631.28    337.36 o 
   2  18  -8    34833.69    35265.19    619.51 o 
   4  18  -8     1155.61     1266.26     89.82 o 
   6  18  -8     2650.33     2596.00    122.01 o 
   8  18  -8     7048.45     5953.12    379.78 o 
  10  18  -8     7493.81     7192.90    414.90 o 
  12  18  -8     2561.72     2753.23    207.53 o 
  14  18  -8     6688.80     6767.13    515.99 o 
  16  18  -8     6989.25     6503.87    450.32 o 
  18  18  -8     3908.82     3708.23    272.06 o 
  20  18  -8     1943.74     1961.23    217.00 o 
  22  18  -8     1083.83     1002.77    170.98 o 
  24  18  -8     7010.61     6052.85    905.81 o 
  26  18  -8      186.73      560.35    199.29 o 
  28  18  -8      856.27      620.53    357.09 o 
   0  20  -8    31484.54    31925.25    800.61 o 
   2  20  -8    10124.28    10094.68    202.42 o 
   4  20  -8    35920.17    35794.93    629.69 o 
   6  20  -8     2419.24     3276.78    251.71 o 
   8  20  -8    30112.93    30512.83    575.61 o 
  10  20  -8     1485.53     1716.04    141.33 o 
  12  20  -8    11636.51    12597.28    465.71 o 
  14  20  -8      519.67      585.59    117.19 o 
  16  20  -8     5987.78     5611.71    429.76 o 
  18  20  -8     1358.98     1534.76    192.54 o 
  20  20  -8    13893.77    15276.60    587.04 o 
  22  20  -8     1116.89      913.00    174.92 o 
  24  20  -8     1799.58     1652.97    480.90 o 
  26  20  -8     6355.70     6186.23   1337.08 o 
   2  22  -8     1013.71     1117.75    125.75 o 
   4  22  -8     4655.85     4270.41    373.75 o 
   6  22  -8     8902.34     8963.57    594.96 o 
   8  22  -8     1043.61     1075.59    128.03 o 
  10  22  -8     1297.37     1478.60    171.77 o 
  12  22  -8     8158.01     8737.81    663.69 o 
  14  22  -8     6088.10     5926.62    410.86 o 
  16  22  -8      551.57      637.24    122.73 o 
  18  22  -8      603.56      801.39    122.84 o 
  20  22  -8     1059.98      992.70    135.74 o 
  22  22  -8      299.33      326.71    188.51 o 
  24  22  -8     2531.85     2559.57   1156.71 o 
   0  24  -8     6865.50     7405.51    462.29 o 
   2  24  -8     9555.85     9317.60    506.49 o 
   4  24  -8     2685.47     2978.10    271.47 o 
   6  24  -8     3121.88     3831.39    305.38 o 
   8  24  -8     3873.27     3836.76    330.95 o 
  10  24  -8     2858.95     2877.41    252.46 o 
  12  24  -8    11282.64    11531.88    663.15 o 
  14  24  -8     2438.67     3186.47    314.51 o 
  16  24  -8    15439.90    16065.29    628.78 o 
  18  24  -8     1661.14     1888.35    264.20 o 
  20  24  -8     6537.85     6483.98    700.11 o 
  22  24  -8     2562.29     2594.50    491.22 o 
  24  24  -8     5808.92     6889.11   1909.73 o 
   2  26  -8     1646.49     1656.06    171.00 o 
   4  26  -8      436.95      514.63     95.62 o 
   6  26  -8     1338.46     1305.41    177.43 o 
   8  26  -8     1554.46     1389.19    150.93 o 
  10  26  -8      334.02      286.58     93.14 o 
  12  26  -8     1404.84     1451.34    156.34 o 
  14  26  -8     2516.94     2456.38    308.35 o 
  16  26  -8     2745.63     3112.74    291.17 o 
  18  26  -8      682.40      556.23    141.74 o 
  20  26  -8     7236.61     6520.44    882.93 o 
  22  26  -8        1.88      326.33    225.40 o 
   0  28  -8     6890.84     7017.08    797.97 o 
   2  28  -8      592.49      930.75    158.88 o 
   4  28  -8     5891.73     7050.09    480.24 o 
   6  28  -8     8529.24     8067.22    317.55 o 
   8  28  -8     6206.35     7063.89    532.18 o 
  10  28  -8     3015.14     2927.19    341.69 o 
  12  28  -8     3735.07     3677.41    370.23 o 
  14  28  -8     2313.88     1935.11    234.56 o 
  16  28  -8     5444.88     5617.41    580.94 o 
  18  28  -8      823.44      837.79    184.98 o 
  20  28  -8     1857.58     1320.94    366.98 o 
   2  30  -8      238.99      143.10     85.76 o 
   4  30  -8      524.11      909.33    145.90 o 
   6  30  -8       71.25      125.84    140.52 o 
   8  30  -8      502.60      520.05    124.64 o 
  10  30  -8     1196.80     1179.58    176.50 o 
  12  30  -8     3978.82     4775.35    605.64 o 
  14  30  -8     1029.72     1150.15    195.99 o 
  16  30  -8     1108.51      928.90    184.88 o 
  18  30  -8      703.05      524.26    157.46 o 
   0  32  -8    16383.22    18685.14    785.90 o 
   2  32  -8     1216.66     1180.02    192.60 o 
   4  32  -8    11498.50    10887.63   1058.53 o 
   6  32  -8      369.39      367.42    131.71 o 
   8  32  -8     1661.23     2186.65    382.06 o 
  10  32  -8      365.52      489.91    202.35 o 
  12  32  -8     6954.87     7078.77   1044.81 o 
  14  32  -8     8644.74     8197.32   1177.83 o 
   2  34  -8     2123.74     2640.21    576.97 o 
   4  34  -8       21.99      386.00    211.41 o 
   6  34  -8      901.60     1012.68    243.74 o 
   8  34  -8      511.15      439.65    314.68 o 
  10  34  -8       11.62      199.63    193.83 o 
  12  34  -8     1041.63     1739.72    506.94 o 
   2  36  -8      475.95      252.56    240.60 o 
   4  36  -8     8573.14    10306.28    722.10 o 
   1   1  -7    95041.60    95410.13    577.52 o 
   3   1  -7     5946.95     6127.56    122.07 o 
   5   1  -7     8084.54     8797.19    145.76 o 
   7   1  -7     6160.10     5783.31    148.91 o 
   9   1  -7    20840.39    23871.47    523.40 o 
  11   1  -7     9191.87     8701.82    175.91 o 
  13   1  -7    56715.52    60704.88   1160.08 o 
  15   1  -7    34004.42    35571.32    669.40 o 
  17   1  -7     9224.88     8937.17    915.29 o 
  19   1  -7    27754.79    26711.72    753.41 o 
  21   1  -7     6565.18     6584.15    245.30 o 
  23   1  -7     2618.03     2684.42    251.87 o 
  25   1  -7       88.92      223.59     81.97 o 
  27   1  -7     1910.71     1986.29    276.71 o 
  29   1  -7     3599.68     4357.48    652.97 o 
  31   1  -7     1265.17     1963.42    363.82 o 
  33   1  -7     1630.78     2313.87    488.17 o 
   1   3  -7     4026.80     3712.39    121.69 o 
   3   3  -7    22291.18    21217.40    199.76 o 
   5   3  -7    11738.60    10216.34    182.48 o 
   7   3  -7    41404.40    40737.84    485.96 o 
   9   3  -7   100682.20   103432.19   1035.73 o 
  11   3  -7    20911.88    20302.99    347.10 o 
  13   3  -7    20657.03    20170.87    358.58 o 
  15   3  -7    79694.85    81046.26   1464.26 o 
  17   3  -7     5919.36     5838.87    716.10 o 
  19   3  -7     1088.93      902.76    120.27 o 
  21   3  -7    10704.45    11083.10    454.67 o 
  23   3  -7      592.23      577.10    115.71 o 
  25   3  -7     1531.31     1862.86    188.05 o 
  27   3  -7     4110.31     4420.66    575.51 o 
  29   3  -7     1013.95      777.12    170.43 o 
  31   3  -7      624.01      492.98    162.68 o 
  33   3  -7     4978.65     5066.56    951.45 o 
   1   5  -7    26806.28    25719.60    245.73 o 
   3   5  -7    36142.37    34884.60    314.05 o 
   5   5  -7    43761.84    45006.81    528.64 o 
   7   5  -7    32126.64    32330.57    445.29 o 
   9   5  -7    13067.28    12971.50    239.28 o 
  11   5  -7    10180.51    11609.06    239.76 o 
  13   5  -7      290.96      723.36     73.74 o 
  15   5  -7     1918.69     1739.05    159.77 o 
  17   5  -7    11171.72    12477.83    367.60 o 
  19   5  -7      493.80      452.24     89.13 o 
  21   5  -7      481.47      512.93    137.95 o 
  23   5  -7     2797.82     2761.00    305.84 o 
  25   5  -7     6535.50     7715.91    546.55 o 
  27   5  -7       74.70       99.25    110.77 o 
  29   5  -7     1048.13     1188.71    157.81 o 
  31   5  -7     6503.38     6179.03    574.08 o 
  33   5  -7     4156.35     4408.12    490.40 o 
   1   7  -7    55479.19    53369.25    438.49 o 
   3   7  -7    10694.38    10129.04    161.59 o 
   5   7  -7    12524.77    12176.80    211.04 o 
   7   7  -7     1860.05     1490.59    123.07 o 
   9   7  -7    23073.36    23451.65    388.37 o 
  11   7  -7     4165.75     4373.86    293.25 o 
  13   7  -7    71392.00    70316.13   1068.83 o 
  15   7  -7     5079.48     4914.67    256.52 o 
  17   7  -7    17285.80    17307.89    434.60 o 
  19   7  -7     4727.26     4486.88    217.39 o 
  21   7  -7     3281.65     3799.19    479.28 o 
  23   7  -7     1141.25     1196.27    178.46 o 
  25   7  -7      554.96      745.23    126.16 o 
  27   7  -7      193.72      297.02    100.90 o 
  29   7  -7     2489.50     2202.82    353.15 o 
  31   7  -7     3461.94     3102.31    478.29 o 
  33   7  -7     2627.29     2870.43    673.02 o 
   1   9  -7    25257.81    26037.44    351.28 o 
   3   9  -7    47347.90    47767.09    554.09 o 
   5   9  -7    11506.89    13021.00    218.33 o 
   7   9  -7    35805.60    34433.54    516.27 o 
   9   9  -7    17745.32    18135.68    320.13 o 
  11   9  -7    25836.56    26690.60    546.90 o 
  13   9  -7    16504.74    16813.89    457.81 o 
  15   9  -7     1539.07     1608.80    146.95 o 
  17   9  -7     3867.23     3950.12    290.68 o 
  19   9  -7     7792.16     7549.38    575.51 o 
  21   9  -7      680.56      544.02    118.47 o 
  23   9  -7      823.85      485.95    106.76 o 
  25   9  -7      221.17      183.09     77.83 o 
  27   9  -7      491.61      614.94    157.00 o 
  29   9  -7     4069.69     3955.95    568.22 o 
  31   9  -7      138.61      300.41    104.18 o 
   1  11  -7    65689.62    63775.77    671.67 o 
   3  11  -7    52952.43    53043.06    516.76 o 
   5  11  -7    10214.63     9584.85    275.33 o 
   7  11  -7    28501.61    29686.77    381.62 o 
   9  11  -7    28163.66    28249.06    386.47 o 
  11  11  -7    10728.80    10602.23    388.78 o 
  13  11  -7     4493.12     3720.77    286.86 o 
  15  11  -7    12983.27    12793.12    425.11 o 
  17  11  -7    48708.12    50347.90    928.73 o 
  19  11  -7     6511.17     6489.87    483.97 o 
  21  11  -7     8175.30     8562.25    253.17 o 
  23  11  -7     2631.71     2665.50    283.03 o 
  25  11  -7      831.23     1012.13    157.15 o 
  27  11  -7      306.03      623.55    153.88 o 
  29  11  -7      260.38      318.86    126.69 o 
  31  11  -7      961.13      971.76    167.46 o 
   1  13  -7    60098.34    60808.36    742.94 o 
   3  13  -7    42384.66    42613.08    576.45 o 
   5  13  -7    14264.71    13733.51    251.09 o 
   7  13  -7    22417.00    20867.12    247.20 o 
   9  13  -7     1544.74     1677.31    156.01 o 
  11  13  -7     7603.37     6883.50    571.11 o 
  13  13  -7    37651.46    36880.71    745.46 o 
  15  13  -7    13162.78    13481.23    390.78 o 
  17  13  -7     5494.20     4824.81    302.93 o 
  19  13  -7     4557.25     4488.40    346.73 o 
  21  13  -7      886.76      769.15    114.64 o 
  23  13  -7     1395.26     1071.30    147.19 o 
  25  13  -7     1851.99     2094.75    330.15 o 
  27  13  -7     5836.33     5971.40    722.25 o 
  29  13  -7     2111.40     2545.46    511.40 o 
  31  13  -7     2933.91     2298.78   1120.50 o 
   1  15  -7    49477.64    50442.55    671.68 o 
   3  15  -7    67374.12    67782.96    882.12 o 
   5  15  -7    19944.14    20925.32    456.49 o 
   7  15  -7    29423.92    29290.05    461.24 o 
   9  15  -7     5475.65     5141.18    398.93 o 
  11  15  -7    37892.39    39481.64    795.30 o 
  13  15  -7    38729.28    40446.89    814.82 o 
  15  15  -7    11029.24    11798.54    703.93 o 
  17  15  -7    51928.00    52995.25    679.54 o 
  19  15  -7     7084.17     6798.83    444.89 o 
  21  15  -7     1334.03     1379.08    158.05 o 
  23  15  -7      680.34      736.09    129.35 o 
  25  15  -7     3641.41     3741.58    586.55 o 
  27  15  -7     3649.90     3034.88    372.32 o 
  29  15  -7     1263.88      983.36    210.03 o 
   1  17  -7      209.24      240.05     60.53 o 
   3  17  -7    26506.91    25470.79    357.36 o 
   5  17  -7    22835.22    22150.46    300.04 o 
   7  17  -7     1534.33     1415.69    130.90 o 
   9  17  -7      363.22      243.22    102.74 o 
  11  17  -7    20825.55    19517.63    653.47 o 
  13  17  -7      354.86      263.45     83.33 o 
  15  17  -7    22565.01    21331.36    801.23 o 
  17  17  -7     2325.89     1936.92    161.21 o 
  19  17  -7      974.98     1025.35    123.49 o 
  21  17  -7      758.59      636.67    104.95 o 
  23  17  -7       17.90      124.31     76.85 o 
  25  17  -7      473.59      344.09    158.80 o 
  27  17  -7     5066.73     4360.94   1036.99 o 
  29  17  -7      565.70      698.47    252.98 o 
   1  19  -7    12665.18    13199.38    306.40 o 
   3  19  -7    70740.38    74135.20   1086.96 o 
   5  19  -7    20227.67    20883.24    388.61 o 
   7  19  -7    12263.95    12943.55    204.34 o 
   9  19  -7    14639.90    14661.83    424.78 o 
  11  19  -7    22540.28    21987.30    558.08 o 
  13  19  -7    31857.16    32308.83    711.14 o 
  15  19  -7    16464.05    16049.31    465.40 o 
  17  19  -7    17000.05    16388.37    473.14 o 
  19  19  -7     1815.06     1987.49    178.64 o 
  21  19  -7    13199.74    13368.82    379.78 o 
  23  19  -7      628.79      662.00    154.08 o 
  25  19  -7      887.71      868.84    319.44 o 
  27  19  -7     3566.28     2904.61    749.45 o 
  29  19  -7     4747.64     3018.37   1844.09 o 
   1  21  -7    11653.49    11646.84    356.05 o 
   3  21  -7     5359.34     5442.92    189.73 o 
   5  21  -7    42291.02    42737.58    724.90 o 
   7  21  -7    22256.60    21712.15   1121.91 o 
   9  21  -7     4114.98     3945.24    355.15 o 
  11  21  -7    11548.76    10621.88    668.97 o 
  13  21  -7      293.81      414.90     91.00 o 
  15  21  -7     7374.39     7977.79    584.00 o 
  17  21  -7     2701.70     3108.92    220.47 o 
  19  21  -7     4992.08     4807.95    453.48 o 
  21  21  -7      111.67      236.46    124.97 o 
  23  21  -7     1983.98     1875.98    504.98 o 
  25  21  -7       21.00      228.38    144.97 o 
  27  21  -7      169.67      116.83    490.87 o 
   1  23  -7    11754.67    12663.42    311.38 o 
   3  23  -7      258.96      368.14     58.12 o 
   5  23  -7     1826.45     1756.76    166.57 o 
   7  23  -7    18332.56    17190.10    461.17 o 
   9  23  -7     1734.50     1774.28    175.13 o 
  11  23  -7     3125.89     3828.22    288.95 o 
  13  23  -7     2805.55     2598.75    236.01 o 
  15  23  -7      496.45      591.72     95.36 o 
  17  23  -7     5098.77     5365.20    464.09 o 
  19  23  -7       16.25       69.73    162.23 o 
  21  23  -7      100.83      378.20    152.11 o 
  23  23  -7     4344.34     3869.04    866.29 o 
  25  23  -7       31.81      224.12    129.68 o 
   1  25  -7     8454.63     8108.40    549.96 o 
   3  25  -7     4565.75     4347.58    361.82 o 
   5  25  -7      922.07     1153.81    143.00 o 
   7  25  -7     1689.17     1557.52    166.11 o 
   9  25  -7     9276.08     9929.61    337.14 o 
  11  25  -7    10107.28    10401.47    491.04 o 
  13  25  -7      782.78      567.12    106.27 o 
  15  25  -7     6062.56     5910.93    512.39 o 
  17  25  -7      419.13      674.00    145.83 o 
  19  25  -7     1166.55     1264.89    204.95 o 
  21  25  -7     2610.62     2656.39    457.60 o 
  23  25  -7      661.69      697.66    324.91 o 
   1  27  -7     2256.48     2520.75    276.92 o 
   3  27  -7     1876.46     1770.68    189.56 o 
   5  27  -7      669.91      668.38    121.87 o 
   7  27  -7     4488.26     4747.82    373.32 o 
   9  27  -7     1888.30     2125.14    227.09 o 
  11  27  -7     1268.95     1586.79    227.86 o 
  13  27  -7      614.54      534.22    159.43 o 
  15  27  -7     2680.22     3139.83    275.76 o 
  17  27  -7      393.47      455.28    126.73 o 
  19  27  -7     7960.59     9207.86    888.26 o 
  21  27  -7       77.75      335.67    169.98 o 
  23  27  -7     1482.22     1998.17    543.31 o 
   1  29  -7     1838.72     2274.41    270.20 o 
   3  29  -7     1755.89     1748.62    336.28 o 
   5  29  -7     4338.42     4272.58    418.70 o 
   7  29  -7      348.56      421.87    101.07 o 
   9  29  -7     2369.30     2458.83    278.81 o 
  11  29  -7     2294.34     3010.31    409.10 o 
  13  29  -7      358.04      617.53    278.89 o 
  15  29  -7      941.74      786.96    141.94 o 
  17  29  -7     1195.45     1035.27    161.45 o 
  19  29  -7     3691.78     3173.44    472.06 o 
  21  29  -7       58.26      170.52    270.01 o 
   1  31  -7      576.37      934.39    173.56 o 
   3  31  -7      835.71      790.63    154.78 o 
   5  31  -7      659.46      776.68    159.63 o 
   7  31  -7      627.53      458.77    183.70 o 
   9  31  -7      536.33      534.15    142.56 o 
  11  31  -7     2231.21     3011.39    447.67 o 
  13  31  -7      597.88      665.59    195.37 o 
  15  31  -7     1672.54     1546.74    274.53 o 
  17  31  -7     2577.61     2730.10    360.47 o 
   1  33  -7     3623.15     3009.01    435.98 o 
   3  33  -7      290.92      396.59    126.41 o 
   5  33  -7     2857.74     2941.35    528.50 o 
   7  33  -7     5379.58     5388.71    983.58 o 
   9  33  -7      215.56      631.46    213.69 o 
  11  33  -7     1042.40     1415.44    284.82 o 
  13  33  -7     1106.13     1399.71    391.64 o 
  15  33  -7     3773.97     3334.20    480.34 o 
   1  35  -7      190.56      563.75    239.11 o 
   3  35  -7       52.35      313.22    171.01 o 
   5  35  -7     1907.92     1468.38    607.32 o 
   7  35  -7     6726.87     6086.31   1190.26 o 
   9  35  -7      650.73      601.44    269.58 o 
  11  35  -7       86.19      198.12    133.59 o 
   2   0  -6    33144.68    36082.57    685.95 o 
   6   0  -6     1471.19     1310.87    136.27 o 
  10   0  -6    24756.69    24722.58    473.82 o 
  14   0  -6    10849.47    11229.62    321.46 o 
  18   0  -6    55941.97    55392.50   1655.07 o 
  22   0  -6    10493.80    10633.31    449.43 o 
  26   0  -6     1269.46     1296.75    472.28 o 
  30   0  -6     4093.27     4128.79    633.66 o 
  34   0  -6     1890.89     1081.76    399.82 o 
   0   2  -6    68246.80    65535.07    485.63 o 
   2   2  -6    55721.37    55902.35    305.71 o 
   4   2  -6     4147.75     4456.77     93.24 o 
   6   2  -6    52985.17    54610.72    491.18 o 
   8   2  -6    41665.06    40718.54    397.48 o 
  10   2  -6   183197.55   201312.84   2972.32 o 
  12   2  -6    51264.70    51980.68    643.52 o 
  14   2  -6    13201.73    14484.74    290.22 o 
  16   2  -6    38748.74    38674.53    706.11 o 
  18   2  -6    11988.49    11706.40    344.69 o 
  20   2  -6     6336.39     6512.04    287.64 o 
  22   2  -6     2580.14     2703.99    312.99 o 
  24   2  -6      149.53      319.57    100.68 o 
  26   2  -6     2915.99     3425.73    352.85 o 
  28   2  -6     5089.43     5749.88    617.81 o 
  30   2  -6     3620.61     3984.65    415.31 o 
  32   2  -6     2447.11     2516.29    304.04 o 
  34   2  -6      826.94      881.03    238.90 o 
   2   4  -6     7920.41     8246.33    148.32 o 
   4   4  -6    35744.65    35673.16    271.88 o 
   6   4  -6    35457.32    35348.36    334.27 o 
   8   4  -6    40608.20    41787.71    413.54 o 
  10   4  -6     1490.62     1308.44    120.58 o 
  12   4  -6     3065.23     3531.27    252.83 o 
  14   4  -6    15822.08    15667.08    287.98 o 
  16   4  -6       33.94      219.61     67.19 o 
  18   4  -6    14916.29    14915.56    228.35 o 
  20   4  -6     2580.19     2535.86    221.17 o 
  22   4  -6     9373.17     8786.22    538.21 o 
  24   4  -6     5074.77     5134.97    345.62 o 
  26   4  -6     1035.84     1111.77    184.11 o 
  28   4  -6      505.40      484.34    129.30 o 
  30   4  -6     2191.07     2786.47    555.31 o 
  32   4  -6     2599.06     2848.93    403.37 o 
  34   4  -6     1735.43     1749.93    393.13 o 
   0   6  -6    64616.07    60987.23    941.34 o 
   2   6  -6    15167.33    14772.23    191.74 o 
   4   6  -6    18369.79    15903.76    244.25 o 
   6   6  -6    28482.30    29583.66    327.51 o 
   8   6  -6    84242.08    85835.18    833.36 o 
  10   6  -6     2391.37     2430.32    171.29 o 
  12   6  -6     4889.77     4388.18    321.82 o 
  14   6  -6    40225.07    39613.92    588.46 o 
  16   6  -6     5085.94     5074.07    342.02 o 
  18   6  -6     8090.12     7791.99    248.12 o 
  20   6  -6      272.72      382.34     94.51 o 
  22   6  -6     4728.64     4769.25    488.88 o 
  24   6  -6     5959.98     5970.80    537.02 o 
  26   6  -6     3274.65     3665.21    381.33 o 
  28   6  -6     2434.15     2898.32    491.64 o 
  30   6  -6     1559.12     1758.45    247.53 o 
  32   6  -6     5118.84     5281.25    684.08 o 
   2   8  -6    76194.93    77182.32    785.58 o 
   4   8  -6     7555.18     8534.24    197.54 o 
   6   8  -6     2462.14     1838.61     75.00 o 
   8   8  -6    19152.06    18059.95    279.62 o 
  10   8  -6    74914.47    77722.68    984.02 o 
  12   8  -6     3010.27     3251.81    251.82 o 
  14   8  -6    44056.01    44610.05    657.85 o 
  16   8  -6    16635.40    16058.40    255.77 o 
  18   8  -6      990.39     1120.87    117.10 o 
  20   8  -6     3150.32     3453.93    329.82 o 
  22   8  -6    18084.67    17891.87    438.70 o 
  24   8  -6      885.70      974.65    124.04 o 
  26   8  -6     2096.69     2272.29    392.01 o 
  28   8  -6     9033.13     9109.47    768.88 o 
  30   8  -6      709.80      668.91    124.67 o 
  32   8  -6     2255.81     2089.39    319.91 o 
   0  10  -6    43026.29    43177.42    565.11 o 
   2  10  -6     3762.08     3836.65    154.56 o 
   4  10  -6     9942.87     9569.64    139.90 o 
   6  10  -6    39661.06    41685.68    413.37 o 
   8  10  -6    23362.09    24574.07    434.14 o 
  10  10  -6     2402.99     2703.66    228.16 o 
  12  10  -6     7717.87     8206.64    231.99 o 
  14  10  -6    26002.06    26461.92    377.46 o 
  16  10  -6    14349.91    14614.68    293.38 o 
  18  10  -6     7532.90     7542.01    542.88 o 
  20  10  -6     3741.99     3717.04    285.57 o 
  22  10  -6     1274.31     1392.16    169.39 o 
  24  10  -6      339.09      496.69    124.76 o 
  26  10  -6     1587.70     2042.43    249.46 o 
  28  10  -6      544.03      346.36    117.01 o 
  30  10  -6     7124.47     6821.17    785.11 o 
  32  10  -6     3699.74     3242.91    546.59 o 
   2  12  -6     2735.79     3092.93     88.53 o 
   4  12  -6    12006.89    11572.07    198.84 o 
   6  12  -6    31472.67    30676.56    423.67 o 
   8  12  -6    23667.32    24434.62    491.14 o 
  10  12  -6    68507.14    69831.66   1067.80 o 
  12  12  -6    26706.89    25562.01    502.77 o 
  14  12  -6     2032.98     2385.33    183.81 o 
  16  12  -6     2149.98     2025.54    178.44 o 
  18  12  -6    34249.30    34068.00    667.65 o 
  20  12  -6    44379.95    45046.91    964.44 o 
  22  12  -6     1331.92     1230.29    151.67 o 
  24  12  -6     1466.87     1403.37    198.02 o 
  26  12  -6     4084.61     3981.13    437.33 o 
  28  12  -6       98.14      318.27    127.53 o 
  30  12  -6     4902.90     4159.35    569.61 o 
   0  14  -6    15051.16    15702.49    349.14 o 
   2  14  -6    13369.73    13480.29    248.53 o 
   4  14  -6     4667.70     4726.18    156.12 o 
   6  14  -6      456.24      566.97     60.28 o 
   8  14  -6     6685.96     6096.63    471.24 o 
  10  14  -6    10593.28    11616.79    315.23 o 
  12  14  -6     1235.26     1314.70    139.44 o 
  14  14  -6     6652.89     7231.28    500.94 o 
  16  14  -6     3889.60     4354.52    303.07 o 
  18  14  -6     1064.07     1177.58    126.25 o 
  20  14  -6     1248.10     1577.38    128.27 o 
  22  14  -6     5266.68     4693.51    492.90 o 
  24  14  -6     1335.25     1327.22    233.52 o 
  26  14  -6     1074.37     1414.27    227.88 o 
  28  14  -6     3649.91     3666.20    652.03 o 
  30  14  -6     5073.31     4466.40   1101.67 o 
   2  16  -6     8905.03     8000.36    436.85 o 
   4  16  -6     1146.75     1153.34     95.15 o 
   6  16  -6    34644.63    33042.64    510.10 o 
   8  16  -6     5845.45     6224.79    275.60 o 
  10  16  -6     7716.39     7320.04    562.93 o 
  12  16  -6      513.17      587.77     69.41 o 
  14  16  -6    17162.08    17091.59    496.79 o 
  16  16  -6    50599.97    50082.09    730.19 o 
  18  16  -6    24157.15    24591.78    567.42 o 
  20  16  -6      468.44      534.49     89.46 o 
  22  16  -6     3575.07     3190.16    348.68 o 
  24  16  -6     3615.10     3365.01    520.11 o 
  26  16  -6        0.86      432.73    169.16 o 
  28  16  -6     3183.82     3073.94    727.37 o 
  30  16  -6      946.63      544.48    411.86 o 
   0  18  -6    13419.26    13272.24    483.86 o 
   2  18  -6     5844.13     5363.30    254.75 o 
   4  18  -6     2558.90     2351.30    115.37 o 
   6  18  -6    12437.11    11950.15    275.17 o 
   8  18  -6    18466.19    18485.63    456.56 o 
  10  18  -6    13303.97    13600.21    397.59 o 
  12  18  -6     1466.04     1951.08    161.17 o 
  14  18  -6     2617.59     2225.53    172.16 o 
  16  18  -6    14157.83    14412.28    425.25 o 
  18  18  -6     8352.56     8553.61    536.01 o 
  20  18  -6     3787.74     3231.21    251.51 o 
  22  18  -6     1320.77     1193.48    158.25 o 
  24  18  -6      794.04      738.24    228.25 o 
  26  18  -6       86.84      260.35    178.59 o 
  28  18  -6      724.48      390.03    248.95 o 
  30  18  -6     4302.67     2819.67   1628.09 o 
   2  20  -6    24998.39    25824.54    457.38 o 
   4  20  -6     4378.75     4381.42    187.34 o 
   6  20  -6       55.98      113.97     71.31 o 
   8  20  -6    12757.44    12304.42    253.06 o 
  10  20  -6     9648.56     9626.90    653.34 o 
  12  20  -6     6249.20     6474.95    439.40 o 
  14  20  -6    17115.12    17076.81    491.70 o 
  16  20  -6     3422.74     3958.48    371.95 o 
  18  20  -6     1712.42     2120.48    217.86 o 
  20  20  -6     8063.38     8260.31    665.87 o 
  22  20  -6     5316.99     4341.93    588.70 o 
  24  20  -6     5369.12     4726.79    803.56 o 
  26  20  -6      367.21      486.04    175.88 o 
  28  20  -6      514.58      673.58    226.85 o 
   0  22  -6     7984.90     8171.97    266.91 o 
   2  22  -6     2928.45     3350.74    159.64 o 
   4  22  -6    54487.75    54751.36    911.54 o 
   6  22  -6    30994.03    31196.03    629.03 o 
   8  22  -6    17297.73    17721.47    523.02 o 
  10  22  -6     8351.20     8912.17    599.15 o 
  12  22  -6    14019.41    14044.61    471.14 o 
  14  22  -6     3405.08     3625.09    348.85 o 
  16  22  -6     1313.04     1354.64    144.29 o 
  18  22  -6     2566.68     2674.30    241.81 o 
  20  22  -6       37.47      219.57    113.73 o 
  22  22  -6     1459.63     1194.41    234.99 o 
  24  22  -6     5588.36     6308.71   1292.64 o 
  26  22  -6     3322.59     3201.70    695.68 o 
   2  24  -6      172.19      252.10     67.73 o 
   4  24  -6      702.12      971.41    111.38 o 
   6  24  -6     6770.79     6487.20    384.36 o 
   8  24  -6     2847.80     2593.68    232.02 o 
  10  24  -6     1363.53     1381.24    135.40 o 
  12  24  -6     1333.43     1448.68    181.81 o 
  14  24  -6      705.18      733.38    117.26 o 
  16  24  -6     1180.42      951.45    192.92 o 
  18  24  -6     4118.41     3906.68    404.19 o 
  20  24  -6     6590.47     5940.68    647.60 o 
  22  24  -6     1457.74      971.22    469.53 o 
  24  24  -6      792.47      838.66    231.70 o 
   0  26  -6    23714.09    23025.15    529.10 o 
   2  26  -6     3274.64     2659.57    217.31 o 
   4  26  -6     1142.88     1095.53    139.93 o 
   6  26  -6     6334.76     5989.13    511.64 o 
   8  26  -6    28509.99    29087.85    593.52 o 
  10  26  -6      432.62      591.24     97.29 o 
  12  26  -6     3201.56     3899.32    356.87 o 
  14  26  -6      411.08      786.93    236.41 o 
  16  26  -6     2955.85     3161.64    383.56 o 
  18  26  -6      447.78      393.17    144.43 o 
  20  26  -6     9191.79     9463.18    840.46 o 
  22  26  -6     2139.75     2037.81    571.03 o 
  24  26  -6      452.88     1232.41    582.24 o 
   2  28  -6     4351.62     4596.02    352.87 o 
   4  28  -6      149.07      455.82    119.85 o 
   6  28  -6      335.41      263.81     95.45 o 
   8  28  -6     2261.52     1906.28    202.05 o 
  10  28  -6     1447.49     1472.45    309.23 o 
  12  28  -6     2462.42     2467.06    296.38 o 
  14  28  -6     3857.59     4433.13    406.30 o 
  16  28  -6     1209.02     1635.33    200.72 o 
  18  28  -6      224.20      232.49    201.97 o 
  20  28  -6     2878.85     3084.89    311.29 o 
  22  28  -6      455.12      384.46    283.77 o 
   0  30  -6       79.33      296.58    200.05 o 
   2  30  -6     3590.87     3270.64    394.66 o 
   4  30  -6     3974.24     3563.41    364.05 o 
   6  30  -6      527.57      347.30     98.72 o 
   8  30  -6     2691.50     3042.42    369.00 o 
  10  30  -6      626.84      678.04    251.54 o 
  12  30  -6     2773.59     2725.17    360.99 o 
  14  30  -6     1300.81     1691.08    213.96 o 
  16  30  -6      426.19      453.44    156.76 o 
  18  30  -6     1965.59     1685.08    329.31 o 
  20  30  -6     2393.52     2198.00    335.86 o 
   2  32  -6      319.80      335.51    110.87 o 
   4  32  -6     3278.15     2791.16    378.49 o 
   6  32  -6     7814.56     7924.64    901.66 o 
   8  32  -6      220.24      683.23    220.80 o 
  10  32  -6      899.24     1187.39    219.32 o 
  12  32  -6     1320.75     1266.79    235.44 o 
  14  32  -6       64.60      708.70    182.68 o 
  16  32  -6     7830.71     7923.06    890.08 o 
  18  32  -6      647.12      693.91    216.71 o 
   0  34  -6     1934.93     1294.26    466.24 o 
   2  34  -6       88.33      357.36    168.68 o 
   4  34  -6     2843.97     2753.64    599.14 o 
   6  34  -6      557.03      854.37    301.42 o 
   8  34  -6     2945.26     3350.43    473.49 o 
  10  34  -6      985.74      604.58    266.52 o 
  12  34  -6     3245.46     3507.14    827.01 o 
  14  34  -6     1208.01     1114.57    239.81 o 
   2  36  -6     3557.90     3192.70    689.04 o 
   4  36  -6      330.26      707.38    320.99 o 
   6  36  -6     1466.26     1324.38    339.15 o 
   8  36  -6     3192.33     3008.84    434.93 o 
   1   1  -5    73215.29    69571.44    651.25 o 
   3   1  -5   145853.73   142355.69   1325.63 o 
   5   1  -5    46618.53    45624.26    270.56 o 
   7   1  -5    42374.13    41182.37    344.66 o 
   9   1  -5   102040.48   107104.32   1245.70 o 
  11   1  -5    26753.11    26265.32    347.48 o 
  13   1  -5   105336.59   109013.82   1136.02 o 
  15   1  -5    10368.58    10205.36    255.71 o 
  17   1  -5    57621.28    57011.60    991.89 o 
  19   1  -5      735.83      756.73     83.99 o 
  21   1  -5    18655.17    18588.11    556.40 o 
  23   1  -5      251.29      333.26     99.55 o 
  25   1  -5    15690.14    15130.35    867.36 o 
  27   1  -5     3746.90     4184.65    466.99 o 
  29   1  -5     3522.46     4633.90    377.33 o 
  31   1  -5     2087.77     1507.12    242.84 o 
  33   1  -5     6600.47     7243.45    751.84 o 
   1   3  -5    26663.96    25405.59    290.57 o 
   3   3  -5   114807.42   113613.53   1097.47 o 
   5   3  -5    67724.33    69656.78    483.75 o 
   7   3  -5    11673.27    12766.33    215.59 o 
   9   3  -5   148681.03   154592.13   1153.59 o 
  11   3  -5    41354.74    42737.50    423.95 o 
  13   3  -5    38198.35    36476.59    515.10 o 
  15   3  -5     7386.25     7421.38    152.04 o 
  17   3  -5    24325.03    26033.43    516.17 o 
  19   3  -5     8827.49     9125.96    760.87 o 
  21   3  -5    40631.55    39775.09    856.69 o 
  23   3  -5       13.05      116.71     67.77 o 
  25   3  -5     6615.92     7355.14    623.29 o 
  27   3  -5     5629.31     5844.22    496.73 o 
  29   3  -5     8244.75     8750.97    528.33 o 
  31   3  -5      858.79      844.79    281.53 o 
  33   3  -5     7151.91     7650.66    796.45 o 
   1   5  -5    55377.74    54932.97    280.90 o 
   3   5  -5     8888.66     8825.42    117.51 o 
   5   5  -5    19017.64    19891.29    232.82 o 
   7   5  -5    11075.18    10722.65    204.97 o 
   9   5  -5     6308.73     6393.61    141.28 o 
  11   5  -5     9249.59     9658.36    206.64 o 
  13   5  -5    26037.41    26460.76    565.06 o 
  15   5  -5    12163.54    11833.85    218.83 o 
  17   5  -5     4589.75     4676.60    289.66 o 
  19   5  -5     1395.85     1582.16    153.73 o 
  21   5  -5    13413.59    13285.83    353.32 o 
  23   5  -5     3162.64     3591.45    263.53 o 
  25   5  -5     7612.57     7229.31    513.14 o 
  27   5  -5      552.56      569.95    120.49 o 
  29   5  -5     4560.53     5222.30    397.85 o 
  31   5  -5     5636.66     4844.81    460.32 o 
  33   5  -5     5313.79     6633.34    767.86 o 
   1   7  -5     8925.31     9345.94    120.27 o 
   3   7  -5   199876.13   206604.52   2769.19 o 
   5   7  -5     1108.03     1032.62     66.16 o 
   7   7  -5    41119.47    38659.73    496.23 o 
   9   7  -5    44021.20    48135.25    465.08 o 
  11   7  -5      412.18      693.50     72.18 o 
  13   7  -5    33731.52    34256.00    519.37 o 
  15   7  -5    14445.38    14913.43    293.34 o 
  17   7  -5    14014.56    13977.09    230.73 o 
  19   7  -5     6792.06     6767.62    252.33 o 
  21   7  -5    11053.83    11222.77    288.75 o 
  23   7  -5      179.55      244.85     55.80 o 
  25   7  -5     6307.82     6893.89    483.15 o 
  27   7  -5     1002.39     1099.36    257.44 o 
  29   7  -5     3091.22     3816.49    441.60 o 
  31   7  -5      529.27      760.97    195.23 o 
  33   7  -5     2862.92     2520.97    444.55 o 
   1   9  -5    89414.97    90954.66    664.57 o 
   3   9  -5    13047.36    12318.27    195.36 o 
   5   9  -5     3180.11     2865.23     93.65 o 
   7   9  -5     9996.56    10297.06    110.18 o 
   9   9  -5    33126.93    35056.86    388.49 o 
  11   9  -5     8758.60     8922.96    255.88 o 
  13   9  -5    10724.49    10359.68    236.73 o 
  15   9  -5      855.26      737.29     92.23 o 
  17   9  -5    54705.04    54944.27    797.74 o 
  19   9  -5     7560.79     7430.40    297.39 o 
  21   9  -5     1206.69     1005.83    123.29 o 
  23   9  -5     1235.80     1121.38    172.87 o 
  25   9  -5      825.64     1043.50    152.37 o 
  27   9  -5     2462.28     2919.72    345.37 o 
  29   9  -5     1786.36     2164.48    295.38 o 
  31   9  -5      869.25      868.70    149.18 o 
  33   9  -5     1257.36     1692.93    380.06 o 
   1  11  -5    21024.77    19856.72    351.06 o 
   3  11  -5    48225.91    45514.89    439.33 o 
   5  11  -5      719.49      669.86     56.65 o 
   7  11  -5    54237.05    60549.64   1170.46 o 
   9  11  -5     1600.79     1672.35    165.56 o 
  11  11  -5    22330.49    23153.80    366.85 o 
  13  11  -5    12299.52    12722.17    351.37 o 
  15  11  -5    16516.72    16811.36    270.18 o 
  17  11  -5    49821.74    51736.68   1007.40 o 
  19  11  -5    15963.89    15810.46    414.22 o 
  21  11  -5      847.93     1058.80    119.87 o 
  23  11  -5     3862.01     3229.13    353.65 o 
  25  11  -5     1097.55     1325.78    195.16 o 
  27  11  -5       37.11      226.54    111.21 o 
  29  11  -5     1585.67     1276.81    217.51 o 
  31  11  -5     4070.20     4219.94    613.78 o 
  33  11  -5     5930.53     3908.01   1820.37 o 
   1  13  -5     7830.90     7394.80    214.48 o 
   3  13  -5    17813.21    16889.43    419.29 o 
   5  13  -5    67047.03    71709.38   1022.22 o 
   7  13  -5    47840.24    49838.06    803.43 o 
   9  13  -5      295.93      202.78     69.08 o 
  11  13  -5    16266.54    15917.97    450.69 o 
  13  13  -5    32968.91    32504.86    491.18 o 
  15  13  -5    21406.49    21804.97    698.28 o 
  17  13  -5     9890.84     9693.92    411.87 o 
  19  13  -5     1889.16     1806.11    163.56 o 
  21  13  -5    26444.77    27164.61    811.37 o 
  23  13  -5     4049.34     4202.35    216.84 o 
  25  13  -5      406.65      330.21    113.13 o 
  27  13  -5     1153.87     1293.35    244.91 o 
  29  13  -5     1321.76      889.68    252.54 o 
  31  13  -5     2025.49     1845.80    381.75 o 
   1  15  -5    93249.62    90407.67   1069.58 o 
   3  15  -5    36421.49    34900.44    453.79 o 
   5  15  -5    32496.80    31348.69    446.66 o 
   7  15  -5    37731.55    37720.22    513.88 o 
   9  15  -5    55288.86    56923.11    830.07 o 
  11  15  -5    32048.75    30109.52    477.26 o 
  13  15  -5    31165.46    30713.96    494.37 o 
  15  15  -5    14260.08    14227.43    495.62 o 
  17  15  -5     6088.41     6198.17    364.13 o 
  19  15  -5    20901.73    21020.54    503.63 o 
  21  15  -5     6966.39     7273.26    314.74 o 
  23  15  -5     2639.18     3096.01    354.13 o 
  25  15  -5     9553.39     9686.51    417.26 o 
  27  15  -5       92.10      430.19    183.52 o 
  29  15  -5      311.25      446.85    213.45 o 
  31  15  -5     2580.05     2098.44    495.01 o 
   1  17  -5    32265.95    33101.45    438.15 o 
   3  17  -5    14568.90    15165.23    258.86 o 
   5  17  -5    23582.42    24200.29    312.52 o 
   7  17  -5    27003.96    26177.78    591.88 o 
   9  17  -5     1465.78     1434.20    125.99 o 
  11  17  -5     4732.01     5054.53    382.06 o 
  13  17  -5     7227.83     7171.39    504.51 o 
  15  17  -5     5463.94     5700.75    399.24 o 
  17  17  -5    13953.56    13451.50    473.72 o 
  19  17  -5     9546.19     9629.44    559.70 o 
  21  17  -5     2085.30     2308.04    212.78 o 
  23  17  -5      466.26      654.93    159.18 o 
  25  17  -5     1221.34     1644.34    475.84 o 
  27  17  -5     2569.79     2466.52    443.64 o 
  29  17  -5     1360.54      987.15    317.53 o 
  31  17  -5     1607.56     1586.66    427.91 o 
   1  19  -5    42675.46    42469.63    538.56 o 
   3  19  -5    60868.12    59850.02    671.95 o 
   5  19  -5    18518.54    18903.33    308.88 o 
   7  19  -5    11143.08    11220.77    163.49 o 
   9  19  -5    49157.02    46953.14    907.18 o 
  11  19  -5    13497.94    14719.11    441.78 o 
  13  19  -5     3298.03     3137.25    260.75 o 
  15  19  -5    63252.09    63982.85    902.22 o 
  17  19  -5     9493.43     9108.35    560.50 o 
  19  19  -5     4409.25     4646.94    379.98 o 
  21  19  -5     5561.91     4802.84    402.61 o 
  23  19  -5     3668.96     3212.44    512.97 o 
  25  19  -5     2945.75     2558.12    426.05 o 
  27  19  -5     9923.95     8608.86   1848.51 o 
  29  19  -5     1477.38     1438.23    553.96 o 
   1  21  -5     7001.93     6456.97    264.44 o 
   3  21  -5      398.59      262.76     44.70 o 
   5  21  -5      166.60      158.84     31.29 o 
   7  21  -5     2362.89     2296.62    163.92 o 
   9  21  -5     2354.62     2680.49    254.27 o 
  11  21  -5    26504.35    27620.11    481.68 o 
  13  21  -5    15388.50    15640.00    533.59 o 
  15  21  -5     5717.00     6622.31    511.32 o 
  17  21  -5     1559.35     1570.41    219.22 o 
  19  21  -5      567.27      632.06     70.29 o 
  21  21  -5      919.34      962.54    142.28 o 
  23  21  -5     1415.54     1236.21    274.71 o 
  25  21  -5       56.56      388.32    201.41 o 
  27  21  -5     5776.02     5452.19    888.75 o 
   1  23  -5     2517.38     2423.49    181.50 o 
   3  23  -5    12206.86    12592.49    293.77 o 
   5  23  -5    35275.08    34665.30    555.01 o 
   7  23  -5    13228.82    13694.92    294.68 o 
   9  23  -5     7442.98     7487.39    577.80 o 
  11  23  -5    22770.24    22140.29    462.91 o 
  13  23  -5     9045.55     7632.91    636.27 o 
  15  23  -5     7700.82     8859.47    504.23 o 
  17  23  -5     2666.43     3010.47    333.36 o 
  19  23  -5    11821.69    11499.76   1160.68 o 
  21  23  -5      888.62      648.77    141.02 o 
  23  23  -5     3035.02     2812.70    617.58 o 
  25  23  -5     2244.39     1891.58    372.62 o 
  27  23  -5       59.57      435.50    252.67 o 
   1  25  -5     4827.98     4942.78    190.00 o 
   3  25  -5      368.25      405.08     80.88 o 
   5  25  -5     3136.00     3216.59    261.73 o 
   7  25  -5     1116.94     1201.36    135.85 o 
   9  25  -5     9947.18    10183.84    345.08 o 
  11  25  -5     3834.95     3661.20    350.69 o 
  13  25  -5      745.68      833.51    151.83 o 
  15  25  -5     4711.95     4879.88    446.09 o 
  17  25  -5      592.22      603.83    132.49 o 
  19  25  -5     2277.71     2359.97    309.80 o 
  21  25  -5     1557.37     1366.49    207.11 o 
  23  25  -5     1509.05     1222.19    254.14 o 
  25  25  -5      285.85      223.18    197.49 o 
   1  27  -5     7855.36     8154.52    283.93 o 
   3  27  -5     2053.23     1869.31    206.21 o 
   5  27  -5     8116.09     8367.78    582.16 o 
   7  27  -5     3390.98     3277.18    299.11 o 
   9  27  -5     1453.49     1709.16    223.27 o 
  11  27  -5     1651.47     1586.73    211.47 o 
  13  27  -5      455.19      443.82    198.35 o 
  15  27  -5     7843.68     8388.25    866.57 o 
  17  27  -5      119.58      357.41    142.24 o 
  19  27  -5      815.89      848.64    271.03 o 
  21  27  -5      615.69      727.07    132.75 o 
  23  27  -5       75.93      276.98    166.87 o 
   1  29  -5      946.67      998.26    176.44 o 
   3  29  -5     2579.69     2080.60    226.42 o 
   5  29  -5     2821.18     2539.84    277.10 o 
   7  29  -5     3016.97     3074.15    315.42 o 
   9  29  -5      519.10      745.30    178.52 o 
  11  29  -5      732.81      651.40    139.99 o 
  13  29  -5      265.94      559.62    143.49 o 
  15  29  -5      748.83     1060.20    194.15 o 
  17  29  -5     2851.14     2392.90    308.89 o 
  19  29  -5       29.16      290.45    123.12 o 
  21  29  -5     3891.23     4358.26    992.02 o 
   1  31  -5     1025.59      999.44    171.22 o 
   3  31  -5     4792.11     4268.73    435.53 o 
   5  31  -5     1249.07     1181.38    235.36 o 
   7  31  -5      249.92      689.26    162.56 o 
   9  31  -5      381.46      451.86    161.12 o 
  11  31  -5     1425.73     1865.68    399.49 o 
  13  31  -5     2150.05     2778.84    406.01 o 
  15  31  -5     3662.19     3413.90    314.29 o 
  17  31  -5     1064.59     1115.76    179.27 o 
  19  31  -5     1262.07      787.37    193.16 o 
   1  33  -5     4905.25     5368.15    288.04 o 
   3  33  -5     9739.43    10455.95   1315.27 o 
   5  33  -5      825.14     1101.65    299.92 o 
   7  33  -5      383.16      533.55    209.44 o 
   9  33  -5     1094.10     1301.61    228.10 o 
  11  33  -5     2345.04     2290.65    362.16 o 
  13  33  -5     1909.60     2026.96    316.63 o 
  15  33  -5      252.35      440.50    142.82 o 
  17  33  -5     4092.82     3000.85    545.53 o 
   1  35  -5     1390.94     1498.00    278.29 o 
   3  35  -5     7148.56     6972.50   1218.33 o 
   5  35  -5      155.84      419.03    308.98 o 
   7  35  -5      336.81      625.32    253.61 o 
   9  35  -5     1526.96     1376.60    324.91 o 
  11  35  -5      414.99      219.60    326.94 o 
  13  35  -5     1588.49     1914.73    498.47 o 
   0   0  -4    89412.05    87317.60   1288.09 o 
   4   0  -4   230655.89   220784.36   2780.52 o 
   8   0  -4     3352.80     3228.63    164.96 o 
  12   0  -4    16646.46    16831.66    487.93 o 
  16   0  -4     8480.07     8958.63    379.96 o 
  20   0  -4     4982.16     5600.56    674.89 o 
  24   0  -4     7357.61     7411.39    762.45 o 
  28   0  -4    10099.10    10992.08    984.78 o 
  32   0  -4      919.54      998.08    397.75 o 
   2   2  -4   265608.13   252464.81   2547.56 o 
   4   2  -4   108752.06   107183.56    658.16 o 
   6   2  -4    25042.32    25000.46    322.09 o 
   8   2  -4    43304.17    43121.53    329.75 o 
  10   2  -4     8158.65     8532.85    142.99 o 
  12   2  -4    35184.50    36339.80    585.58 o 
  14   2  -4    43431.74    44812.60    599.94 o 
  16   2  -4    19260.31    20227.69    443.82 o 
  18   2  -4    58848.45    61320.55   1072.38 o 
  20   2  -4      475.22      559.84    100.70 o 
  22   2  -4     2810.92     2992.33    267.00 o 
  24   2  -4    13629.64    13554.51    938.31 o 
  26   2  -4     1408.16     1497.62    207.52 o 
  28   2  -4     5838.71     6296.45    602.12 o 
  30   2  -4     4542.10     4862.07    405.69 o 
  32   2  -4     4238.30     4243.55    324.18 o 
  34   2  -4     2199.41     1743.68    271.14 o 
   0   4  -4   217950.95   206297.59   1525.31 o 
   2   4  -4    76541.03    76459.29    498.63 o 
   4   4  -4    14113.04    15305.11    179.63 o 
   6   4  -4    13943.39    13840.07    168.96 o 
   8   4  -4   112453.12   115853.44    893.02 o 
  10   4  -4    10989.38    11550.47    256.86 o 
  12   4  -4    31154.53    31181.01    464.32 o 
  14   4  -4    25612.23    26904.14    421.65 o 
  16   4  -4    19405.55    20734.63    526.46 o 
  18   4  -4    15615.88    16195.00    349.34 o 
  20   4  -4      146.39      164.59     79.77 o 
  22   4  -4     4300.28     4646.94    342.41 o 
  24   4  -4     3875.26     3703.63    339.44 o 
  26   4  -4     4454.38     5361.08    393.00 o 
  28   4  -4     1371.11     1324.39    232.13 o 
  30   4  -4     5004.98     5829.94    503.00 o 
  32   4  -4     4464.10     4501.09    613.83 o 
  34   4  -4     2734.72     2488.71    430.40 o 
   2   6  -4    41715.53    38339.34    300.14 o 
   4   6  -4   110451.55   111067.43    667.33 o 
   6   6  -4     1435.23     1485.03     93.61 o 
   8   6  -4    38664.21    40061.19    296.50 o 
  10   6  -4    37079.66    38276.54    463.61 o 
  12   6  -4    31965.70    33011.43    398.97 o 
  14   6  -4    41828.64    42777.39    611.61 o 
  16   6  -4    17669.60    17752.58    241.70 o 
  18   6  -4    12736.84    13120.18    436.16 o 
  20   6  -4     2417.79     2323.53     98.48 o 
  22   6  -4    24530.29    25350.59    508.32 o 
  24   6  -4     1374.28     1377.70    141.97 o 
  26   6  -4     3600.77     3716.41    361.19 o 
  28   6  -4     9236.67     9220.14    616.88 o 
  30   6  -4      998.70      984.23    143.37 o 
  32   6  -4     3813.78     4386.64    529.85 o 
  34   6  -4     4003.37     3936.66    558.58 o 
   0   8  -4    37783.07    37298.93    754.87 o 
   2   8  -4    18089.37    18421.58    217.41 o 
   4   8  -4     8225.23     8383.69    135.80 o 
   6   8  -4    55560.87    56184.94    377.25 o 
   8   8  -4    10298.54    10009.45    167.01 o 
  10   8  -4    40539.20    41222.63    398.78 o 
  12   8  -4     7227.19     7455.24    166.25 o 
  14   8  -4    28105.74    28576.28    349.25 o 
  16   8  -4    10426.69    10086.38    206.40 o 
  18   8  -4     4309.24     4163.37    172.42 o 
  20   8  -4     8321.59     8025.26    179.57 o 
  22   8  -4    21835.52    22181.34    565.77 o 
  24   8  -4    12283.83    13083.66   1084.41 o 
  26   8  -4     7023.69     7008.62    545.00 o 
  28   8  -4     6930.36     7108.50    650.65 o 
  30   8  -4     2452.94     2510.73    249.51 o 
  32   8  -4      322.96      321.25    128.85 o 
  34   8  -4     1895.28     1803.03    470.77 o 
   2  10  -4     9941.69     9983.05    148.74 o 
   4  10  -4    38643.88    39986.05    296.70 o 
   6  10  -4    45872.54    46121.29    665.24 o 
   8  10  -4     8920.32     8763.19    125.78 o 
  10  10  -4    34543.81    32483.64    460.85 o 
  12  10  -4    19163.94    20723.21    397.48 o 
  14  10  -4    38522.25    36803.98    544.73 o 
  16  10  -4    32468.26    32079.70    477.88 o 
  18  10  -4    10514.69    10756.41    155.85 o 
  20  10  -4    48929.98    50746.61   1132.69 o 
  22  10  -4    11930.15    12599.17    471.97 o 
  24  10  -4    10998.87    10838.32    970.83 o 
  26  10  -4    13866.02    14570.77    923.07 o 
  28  10  -4     1440.70     1356.18    157.87 o 
  30  10  -4     6375.26     7042.18    621.81 o 
  32  10  -4     1137.07     1439.21    257.86 o 
   0  12  -4    57271.09    59548.54    840.01 o 
   2  12  -4     5352.90     5302.54    140.42 o 
   4  12  -4    15989.36    14969.16    211.87 o 
   6  12  -4    40765.93    40574.70    421.57 o 
   8  12  -4     4557.92     4975.55    360.57 o 
  10  12  -4     3273.75     3312.38    247.09 o 
  12  12  -4     7542.00     7063.90    179.77 o 
  14  12  -4    20115.04    19326.58    316.43 o 
  16  12  -4     1490.73     1303.04    108.30 o 
  18  12  -4    19295.04    19194.97    489.40 o 
  20  12  -4     5288.24     4786.07    289.06 o 
  22  12  -4     1561.89     1098.94    235.31 o 
  24  12  -4     1591.59     1888.51    234.39 o 
  26  12  -4     4487.89     4783.11    488.29 o 
  28  12  -4       44.56      357.14    196.34 o 
  30  12  -4     3350.90     3820.16    614.91 o 
  32  12  -4      442.16      640.52    230.49 o 
   2  14  -4      818.44      591.02     51.74 o 
   4  14  -4    17492.02    17781.43    250.00 o 
   6  14  -4    58057.67    59895.14    737.80 o 
   8  14  -4    24468.79    24688.22    432.32 o 
  10  14  -4    27067.02    27353.97    500.95 o 
  12  14  -4    19356.68    19782.99    436.82 o 
  14  14  -4     3420.66     3581.99    248.52 o 
  16  14  -4    26979.31    25837.33    556.52 o 
  18  14  -4     5972.08     5895.63    413.83 o 
  20  14  -4    22266.23    22422.90    463.49 o 
  22  14  -4     8210.96     7454.20    298.91 o 
  24  14  -4     1271.73     1396.96    209.01 o 
  26  14  -4      474.16      714.79    178.32 o 
  28  14  -4     4659.42     5260.62    787.21 o 
  30  14  -4     1887.51     1677.38    489.70 o 
  32  14  -4     9533.72     6984.74   2322.22 o 
   0  16  -4    18726.43    20596.30    447.93 o 
   2  16  -4     7364.05     7690.56    150.73 o 
   4  16  -4     3190.24     2899.16     98.05 o 
   6  16  -4    12519.90    12539.70    230.38 o 
   8  16  -4     5122.56     4809.65    222.06 o 
  10  16  -4      439.44      528.31    105.74 o 
  12  16  -4    11568.50    11524.05    365.56 o 
  14  16  -4     1441.76     1720.12    141.67 o 
  16  16  -4      944.80      985.25    120.07 o 
  18  16  -4    11483.11    10701.63    390.89 o 
  20  16  -4     1523.86     1650.25    152.23 o 
  22  16  -4    14261.44    14084.69    743.57 o 
  24  16  -4     2258.63     2031.57    279.91 o 
  26  16  -4     2070.71     2031.28    433.51 o 
  28  16  -4      438.14      797.31    248.78 o 
  30  16  -4      461.98      583.33    233.25 o 
   2  18  -4     5926.70     5664.88    115.84 o 
   4  18  -4     3976.85     4808.75    136.62 o 
   6  18  -4    29716.69    28509.46    398.08 o 
   8  18  -4      781.99      675.32     68.37 o 
  10  18  -4     3211.00     3245.43    274.89 o 
  12  18  -4     8016.91     8683.25    640.06 o 
  14  18  -4    11158.07    10466.72    408.92 o 
  16  18  -4     8646.48     8781.45    622.44 o 
  18  18  -4    12799.95    12160.92    692.03 o 
  20  18  -4     5695.58     5614.80    346.18 o 
  22  18  -4     6348.55     6155.79    684.20 o 
  24  18  -4     1920.96     1688.56    296.42 o 
  26  18  -4      126.79      169.28    247.17 o 
  28  18  -4     6198.94     6248.92   1009.29 o 
  30  18  -4       85.44      389.11    322.50 o 
   0  20  -4    24788.82    25670.04    753.05 o 
   2  20  -4     2852.47     2931.13    171.97 o 
   4  20  -4    19515.47    18863.17    283.34 o 
   6  20  -4     6983.54     6750.13    356.48 o 
   8  20  -4    20749.07    20606.04    417.72 o 
  10  20  -4     9080.42     8576.44    339.93 o 
  12  20  -4     1475.22     1414.68    144.02 o 
  14  20  -4      574.29      764.34    105.18 o 
  16  20  -4     2695.11     2694.64    255.18 o 
  18  20  -4      308.11      493.65     94.68 o 
  20  20  -4     9317.59     8974.51    662.94 o 
  22  20  -4     3434.01     2837.68    394.09 o 
  24  20  -4      409.88      563.21    189.92 o 
  26  20  -4     2093.83     2305.07    483.18 o 
  28  20  -4     1485.59     1710.67    669.85 o 
   2  22  -4     3387.65     3345.64    148.75 o 
   4  22  -4     2651.54     2832.64    151.65 o 
   6  22  -4    13699.02    14287.77    306.98 o 
   8  22  -4     7828.04     7912.33    297.21 o 
  10  22  -4    23810.77    24533.70    655.56 o 
  12  22  -4     2359.51     2305.62    199.70 o 
  14  22  -4      402.28      348.39    109.96 o 
  16  22  -4     2477.39     2592.92    197.48 o 
  18  22  -4      524.78      673.08    122.97 o 
  20  22  -4      422.36      535.29    115.03 o 
  22  22  -4     7549.46     8090.07   1081.63 o 
  24  22  -4     1474.05     1523.11    481.67 o 
  26  22  -4      669.94      433.76    278.30 o 
  28  22  -4     2928.74     2371.02    891.45 o 
   0  24  -4    35682.54    36149.31    942.46 o 
   2  24  -4    33138.18    32782.93    583.03 o 
   4  24  -4    10759.93    10978.57    254.02 o 
   6  24  -4     6698.11     7143.79    241.68 o 
   8  24  -4     5564.30     5350.43    189.53 o 
  10  24  -4    20958.71    19417.38    464.67 o 
  12  24  -4     9346.79     8828.54    341.08 o 
  14  24  -4     2053.54     2029.23    215.53 o 
  16  24  -4     8633.41     9075.87    686.37 o 
  18  24  -4      137.06      293.49    117.51 o 
  20  24  -4      929.88      785.04    147.70 o 
  22  24  -4     2182.85     1967.08    501.08 o 
  24  24  -4     9289.30     8833.14   1239.14 o 
  26  24  -4      271.29      438.18    156.11 o 
   2  26  -4    10642.01    11032.05    494.41 o 
   4  26  -4      266.11      317.95     55.56 o 
   6  26  -4     7774.73     8270.15    328.56 o 
   8  26  -4    13775.97    13886.97    722.79 o 
  10  26  -4     1221.90     1489.94    200.76 o 
  12  26  -4      290.20      748.21    213.66 o 
  14  26  -4     8416.76     7910.19    699.08 o 
  16  26  -4      451.46      324.57     92.54 o 
  18  26  -4     1802.67     2219.76    277.11 o 
  20  26  -4     3695.35     3338.34    383.76 o 
  22  26  -4     3398.36     2451.27    889.47 o 
  24  26  -4     3408.85     2748.42    546.94 o 
   0  28  -4     1841.00     1807.91    269.80 o 
   2  28  -4     2103.03     2143.09    225.00 o 
   4  28  -4     7419.04     7121.26    252.42 o 
   6  28  -4     2743.52     2276.18    272.52 o 
   8  28  -4     3596.07     3297.44    376.54 o 
  10  28  -4      726.68      891.89    141.48 o 
  12  28  -4     1187.56     1197.35    289.73 o 
  14  28  -4     3522.70     3788.25    488.69 o 
  16  28  -4     3045.11     2743.90    302.11 o 
  18  28  -4     1720.49     1710.25    223.55 o 
  20  28  -4     4798.90     4396.34    552.53 o 
  22  28  -4      919.11      505.92    217.51 o 
   2  30  -4     1380.28     1605.94    318.75 o 
   4  30  -4     5460.53     4973.44    481.64 o 
   6  30  -4      979.42      916.99    166.50 o 
   8  30  -4     1321.63     1393.34    222.90 o 
  10  30  -4     5879.41     6426.54    638.85 o 
  12  30  -4      787.20      824.18    186.69 o 
  14  30  -4      523.26      730.72    183.74 o 
  16  30  -4     4017.78     4153.37    654.46 o 
  18  30  -4     1215.59      838.18    171.84 o 
  20  30  -4     5324.45     4782.67    657.30 o 
   0  32  -4     3030.81     3103.53    483.70 o 
   2  32  -4     4083.50     3792.25    556.35 o 
   4  32  -4     2109.28     2299.31    333.60 o 
   6  32  -4     1370.00     1600.28    261.81 o 
   8  32  -4     3479.30     3768.09    421.65 o 
  10  32  -4     1410.20     1439.57    323.99 o 
  12  32  -4     1144.66      733.97    185.86 o 
  14  32  -4     1650.99     1919.36    262.31 o 
  16  32  -4     1642.64     1683.05    210.87 o 
  18  32  -4     2359.86     2382.98    313.70 o 
   2  34  -4      275.71      469.83    253.66 o 
   4  34  -4     1323.04     1763.64    273.15 o 
   6  34  -4     4317.99     4139.02    756.65 o 
   8  34  -4      318.54      640.77    365.50 o 
  10  34  -4     1128.62      699.25    238.30 o 
  12  34  -4     1842.93     1847.84    267.46 o 
  14  34  -4     7763.71     7010.82    983.12 o 
  16  34  -4      409.87      455.17    136.27 o 
   0  36  -4     7907.63     7819.85   1825.90 o 
   2  36  -4     4184.18     4329.44    666.05 o 
   4  36  -4     1222.57     1488.38    338.96 o 
   6  36  -4     1369.28     1126.84    311.65 o 
   8  36  -4      483.96      258.51    320.72 o 
  10  36  -4      564.98      607.97    667.69 o 
  12  36  -4     3993.30     3762.78    687.28 o 
   1   1  -3    21347.20    21493.83    217.14 o 
   3   1  -3   270332.72   255169.00   1325.64 o 
   5   1  -3   158793.86   145078.78   1285.31 o 
   7   1  -3    37530.02    35179.39    430.34 o 
   9   1  -3   102629.88   102858.80    599.92 o 
  11   1  -3    18444.95    18541.48    450.35 o 
  13   1  -3    31596.31    29554.32    572.43 o 
  15   1  -3    17162.61    15812.41    388.54 o 
  17   1  -3    24781.20    24743.85    579.46 o 
  19   1  -3    13386.57    13468.65    489.32 o 
  21   1  -3     5651.18     5985.37    392.28 o 
  23   1  -3     9098.28     9473.06    645.78 o 
  25   1  -3    10413.56    11360.06    775.73 o 
  27   1  -3     6727.03     7286.16    488.73 o 
  29   1  -3      496.45      616.49    165.23 o 
  31   1  -3    12242.12    14110.75    969.01 o 
  33   1  -3      513.43      363.72    156.31 o 
  35   1  -3     3143.46     3057.24    529.34 o 
   1   3  -3   151525.19   140498.66    946.76 o 
   3   3  -3   128672.13   118998.55    952.70 o 
   5   3  -3    85447.96    83597.01    376.17 o 
   7   3  -3    51880.65    54920.87    471.94 o 
   9   3  -3    54158.34    51952.74    382.60 o 
  11   3  -3     4680.32     4754.04    146.85 o 
  13   3  -3    24891.64    24627.33    462.83 o 
  15   3  -3    56772.97    56657.57    786.88 o 
  17   3  -3    30601.74    31304.35    600.07 o 
  19   3  -3    11291.03    11267.31    467.11 o 
  21   3  -3    15483.13    14809.56    440.33 o 
  23   3  -3     5671.31     5930.85    461.74 o 
  25   3  -3      472.59      546.95    109.88 o 
  27   3  -3     7828.99     7939.42    560.51 o 
  29   3  -3      290.79      222.20    118.68 o 
  31   3  -3     4148.79     4625.64    342.64 o 
  33   3  -3      409.04      407.26    149.22 o 
  35   3  -3     5885.69     5672.90    701.18 o 
   1   5  -3   135723.64   127795.24    947.66 o 
   3   5  -3    89998.61    84503.13    392.95 o 
   5   5  -3    41443.09    38695.27    432.83 o 
   7   5  -3    14116.61    16003.71    205.37 o 
   9   5  -3    30464.53    32794.10    238.76 o 
  11   5  -3      425.68      556.11     46.89 o 
  13   5  -3    22220.29    22363.11    327.02 o 
  15   5  -3    24275.15    25252.28    485.82 o 
  17   5  -3    31233.25    31878.22    756.20 o 
  19   5  -3    12771.93    12408.17    482.56 o 
  21   5  -3    14010.38    15069.80    661.86 o 
  23   5  -3      646.20      486.06     99.99 o 
  25   5  -3      608.09      583.55    116.69 o 
  27   5  -3     2117.62     2120.43    204.32 o 
  29   5  -3     8859.55     9862.32    601.21 o 
  31   5  -3       75.86      195.99    102.21 o 
  33   5  -3     4242.44     4303.49    589.98 o 
  35   5  -3     3519.83     3719.58    939.58 o 
   1   7  -3    33240.58    31414.78    345.42 o 
   3   7  -3     6042.48     5848.46    107.45 o 
   5   7  -3     5663.82     5876.26     96.85 o 
   7   7  -3    32993.04    33389.54    259.25 o 
   9   7  -3    13832.59    14503.15    218.30 o 
  11   7  -3     2425.19     2519.16    106.30 o 
  13   7  -3    40919.03    44071.72    400.21 o 
  15   7  -3     4086.28     3951.68    131.90 o 
  17   7  -3    21137.10    21498.48    287.64 o 
  19   7  -3    20455.13    21067.05    349.50 o 
  21   7  -3      653.08      630.72    109.20 o 
  23   7  -3     1970.73     2157.19    199.89 o 
  25   7  -3     2956.08     2854.75    309.14 o 
  27   7  -3     5783.93     6195.07    483.68 o 
  29   7  -3     6763.73     7267.88    614.19 o 
  31   7  -3     3776.08     3644.37    368.82 o 
  33   7  -3      176.72      280.88    141.28 o 
   1   9  -3    58085.68    58459.07    485.42 o 
   3   9  -3    45619.93    45774.10    271.42 o 
   5   9  -3   127055.05   135252.89    948.39 o 
   7   9  -3    20468.12    20413.42    266.64 o 
   9   9  -3    25399.50    27000.14    374.55 o 
  11   9  -3     1360.12     1887.43    121.54 o 
  13   9  -3    10246.95    11177.66    191.04 o 
  15   9  -3     1911.49     2014.24    107.60 o 
  17   9  -3    44536.45    44200.96    539.06 o 
  19   9  -3    38019.74    38367.98    682.64 o 
  21   9  -3     2362.17     2545.83    222.63 o 
  23   9  -3     6032.23     6115.90    300.48 o 
  25   9  -3     9446.06    10384.88    818.78 o 
  27   9  -3      333.08      301.99    114.06 o 
  29   9  -3     4340.32     4747.07    605.14 o 
  31   9  -3     3317.73     3153.08    368.61 o 
  33   9  -3     3981.46     3851.43    554.51 o 
   1  11  -3    32394.33    33888.04    333.79 o 
   3  11  -3     4103.15     3628.80     84.04 o 
   5  11  -3     1867.60     1935.13    100.50 o 
   7  11  -3     8923.75     9514.66    125.61 o 
   9  11  -3    24600.27    24802.07    339.97 o 
  11  11  -3     2615.44     3201.66    212.76 o 
  13  11  -3     1199.94     1221.43     94.25 o 
  15  11  -3     7918.89     7214.19    264.93 o 
  17  11  -3    10701.47    11194.08    208.57 o 
  19  11  -3     3083.57     2904.61    213.40 o 
  21  11  -3     9441.85     9828.46    181.63 o 
  23  11  -3     4167.03     3718.88    336.86 o 
  25  11  -3      798.89      957.13    135.36 o 
  27  11  -3     2547.15     1990.23    272.10 o 
  29  11  -3        7.40      185.76    168.11 o 
  31  11  -3     1566.04     1792.53    387.85 o 
  33  11  -3     1104.70      737.51    229.53 o 
   1  13  -3    81725.20    82298.16    605.54 o 
   3  13  -3    51364.95    50979.45    411.02 o 
   5  13  -3    35845.02    36120.65    487.77 o 
   7  13  -3     3372.83     3710.04     88.69 o 
   9  13  -3     5978.70     7318.53    286.92 o 
  11  13  -3     2736.58     2879.46    249.94 o 
  13  13  -3    57625.63    56991.55    901.77 o 
  15  13  -3    38095.96    36875.15    588.03 o 
  17  13  -3     7496.23     7478.19    506.77 o 
  19  13  -3    17058.60    16669.95    390.50 o 
  21  13  -3    24720.57    23253.45    375.06 o 
  23  13  -3     5431.35     4985.37    500.77 o 
  25  13  -3     1716.80     2074.37    452.71 o 
  27  13  -3     5441.83     4957.70    701.00 o 
  29  13  -3     2222.52     2226.29    362.91 o 
  31  13  -3     1395.28     1474.63    477.85 o 
  33  13  -3     2103.52     1710.76    733.75 o 
   1  15  -3    11748.69    11321.13    149.16 o 
   3  15  -3    47421.70    48939.98    464.68 o 
   5  15  -3    17782.38    17127.76    235.05 o 
   7  15  -3     4446.90     4812.96    121.91 o 
   9  15  -3    22258.25    22715.37    390.75 o 
  11  15  -3    11172.25    11286.20    379.69 o 
  13  15  -3    22862.06    23232.09    560.10 o 
  15  15  -3     7548.57     7890.74    502.25 o 
  17  15  -3     1290.10     1446.05    132.59 o 
  19  15  -3    15240.70    15156.99    393.09 o 
  21  15  -3     2414.47     2276.37    222.01 o 
  23  15  -3     1816.82     1714.59    244.97 o 
  25  15  -3     2525.87     2893.38    409.65 o 
  27  15  -3       58.57      -82.44    210.71 o 
  29  15  -3     7908.21     7007.74   1056.78 o 
  31  15  -3      979.54      822.65    272.50 o 
   1  17  -3    87836.88    88385.63   1047.44 o 
   3  17  -3    34067.57    34169.60    418.80 o 
   5  17  -3    29731.18    29198.46    353.42 o 
   7  17  -3    51718.68    50870.21    632.89 o 
   9  17  -3    26952.92    25692.20    363.52 o 
  11  17  -3    11737.99    11986.78    340.47 o 
  13  17  -3    23385.52    23285.55    573.05 o 
  15  17  -3    30035.87    29289.72    588.47 o 
  17  17  -3     9159.49     7693.52    521.80 o 
  19  17  -3    11961.43    12749.88    311.33 o 
  21  17  -3     2557.94     2287.88    259.61 o 
  23  17  -3     6367.10     5909.07    840.71 o 
  25  17  -3     3282.83     2865.78    490.73 o 
  27  17  -3      681.52      885.69    299.81 o 
  29  17  -3     1868.07     1823.01    417.05 o 
  31  17  -3     4909.75     5337.98   1517.29 o 
   1  19  -3     6699.02     6217.42    124.39 o 
   3  19  -3    19230.91    19529.88    243.56 o 
   5  19  -3     2901.95     3078.53    101.83 o 
   7  19  -3     8872.97     9173.84    155.80 o 
   9  19  -3     4339.04     3910.28    126.79 o 
  11  19  -3     7089.17     7110.78    282.14 o 
  13  19  -3     5351.72     5489.20    395.36 o 
  15  19  -3    12371.24    11477.03    430.47 o 
  17  19  -3    14379.32    15933.42    408.99 o 
  19  19  -3     3184.24     3302.52    298.92 o 
  21  19  -3     1287.44     1285.88    167.49 o 
  23  19  -3     1763.40     1389.55    567.14 o 
  25  19  -3     1081.47      864.56    334.97 o 
  27  19  -3      166.07      578.17    290.41 o 
  29  19  -3     2356.25     2050.05    453.36 o 
   1  21  -3    45213.40    45742.17    575.87 o 
   3  21  -3    26868.00    27245.85    376.55 o 
   5  21  -3    12020.72    12410.65    201.23 o 
   7  21  -3    14731.58    14602.26    224.72 o 
   9  21  -3     2492.27     2208.10    138.46 o 
  11  21  -3    25747.32    26048.49    585.17 o 
  13  21  -3     6814.38     6916.40    418.35 o 
  15  21  -3    12445.94    12503.33    520.79 o 
  17  21  -3     2674.53     2336.80    256.75 o 
  19  21  -3    10072.56    10543.42    452.83 o 
  21  21  -3      978.75      989.96    147.00 o 
  23  21  -3     1534.00     1634.35    313.36 o 
  25  21  -3     3026.85     3211.23    502.37 o 
  27  21  -3     1897.79     1480.39    406.52 o 
  29  21  -3     2164.51     1463.20    689.98 o 
   1  23  -3    30339.29    30180.53    521.51 o 
   3  23  -3     7992.66     8708.02    375.55 o 
   5  23  -3     2561.64     2773.99    176.83 o 
   7  23  -3    11421.53    11620.09    236.29 o 
   9  23  -3     4524.95     4108.45    202.46 o 
  11  23  -3     2769.41     2633.61    251.95 o 
  13  23  -3    33183.19    35204.37    625.83 o 
  15  23  -3      610.65      532.63    145.01 o 
  17  23  -3    24614.95    24857.23   1204.76 o 
  19  23  -3     7133.27     6577.45    695.80 o 
  21  23  -3     2467.26     2313.18    265.52 o 
  23  23  -3     1425.17      918.30    495.72 o 
  25  23  -3     1061.01     1515.54    413.96 o 
  27  23  -3     1285.10     1073.49    366.49 o 
   1  25  -3    13857.79    13494.08    304.24 o 
   3  25  -3    10348.35    10079.38    369.28 o 
   5  25  -3     3177.93     2804.07    184.03 o 
   7  25  -3     4462.67     4828.21    295.38 o 
   9  25  -3     4039.04     3769.09    318.70 o 
  11  25  -3     3574.18     3781.06    323.36 o 
  13  25  -3     3080.44     4082.26    318.84 o 
  15  25  -3     1889.08     2461.24    230.57 o 
  17  25  -3     2822.23     2768.88    289.45 o 
  19  25  -3     2487.19     2389.31    330.07 o 
  21  25  -3     1879.01     1585.36    195.29 o 
  23  25  -3     5104.31     5135.46    916.49 o 
  25  25  -3      543.56      657.94    289.41 o 
   1  27  -3     3303.99     3403.39    297.89 o 
   3  27  -3     3974.54     3858.91    210.37 o 
   5  27  -3     4398.22     3648.31    333.53 o 
   7  27  -3      553.31      524.21     80.78 o 
   9  27  -3     1647.87     1520.42    176.49 o 
  11  27  -3      235.51      259.17    106.20 o 
  13  27  -3     3037.75     2720.33    308.39 o 
  15  27  -3      524.95      489.38    104.70 o 
  17  27  -3     3702.23     3302.55    296.81 o 
  19  27  -3     1375.25     1653.92    218.20 o 
  21  27  -3     5537.71     5281.14    751.69 o 
  23  27  -3     2250.76     1838.93    493.12 o 
   1  29  -3     7267.17     7500.74    217.15 o 
   3  29  -3     1576.81     1219.86    137.32 o 
   5  29  -3     5683.40     5230.66    288.80 o 
   7  29  -3     2270.03     2049.35    399.70 o 
   9  29  -3      517.98      690.28    132.95 o 
  11  29  -3     2169.70     1999.06    252.79 o 
  13  29  -3     9736.64     8894.61    890.59 o 
  15  29  -3     1599.74     1212.53    186.97 o 
  17  29  -3     2722.11     2381.85    365.52 o 
  19  29  -3      872.89      678.63    148.73 o 
  21  29  -3     1917.10     1554.13    338.18 o 
  23  29  -3     5327.48     6420.63   1307.98 o 
   1  31  -3     3272.55     2829.67    352.52 o 
   3  31  -3     4319.75     3829.18    437.81 o 
   5  31  -3     5426.11     5728.60    704.71 o 
   7  31  -3      760.17      915.68    158.15 o 
   9  31  -3      964.55     1089.78    267.85 o 
  11  31  -3     2605.23     2308.07    314.18 o 
  13  31  -3     4897.30     5270.29    624.67 o 
  15  31  -3      742.50      860.54    150.14 o 
  17  31  -3     2749.10     2594.08    336.20 o 
  19  31  -3      473.46      683.80    225.25 o 
  21  31  -3      211.18      271.13    137.62 o 
   1  33  -3     1431.39     1226.47    290.93 o 
   3  33  -3     3367.20     4186.42    716.41 o 
   5  33  -3     1679.95     1658.16    279.06 o 
   7  33  -3        3.75      110.83    162.01 o 
   9  33  -3     7695.32     7930.98   1126.00 o 
  11  33  -3      277.34      321.96    168.40 o 
  13  33  -3      611.39      667.92    134.38 o 
  15  33  -3      427.64      600.71    155.45 o 
  17  33  -3     1855.07     1599.55    244.61 o 
   1  35  -3     1577.97     1171.46    362.86 o 
   3  35  -3     3334.04     3626.01    521.14 o 
   5  35  -3     2791.02     2340.54    440.17 o 
   7  35  -3     4607.61     4517.67    692.27 o 
   9  35  -3    10767.70     8858.57   1901.10 o 
  11  35  -3     1442.40     1253.66    283.43 o 
  13  35  -3      997.78     1228.57    223.65 o 
  15  35  -3     1597.57     1593.18    287.57 o 
   1  37  -3      895.19      644.28    219.00 o 
   3  37  -3      258.02      384.19    456.38 o 
   5  37  -3     2665.24     2240.37    386.17 o 
   7  37  -3      883.99      923.52    265.88 o 
   9  37  -3     1017.39      569.24    355.54 o 
   2   0  -2   203126.86   208411.58   3121.27 o 
   6   0  -2  1193229.13  1260502.00  15786.45 o 
  10   0  -2    44269.16    44252.95    709.22 o 
  14   0  -2    65150.41    62128.58   1337.25 o 
  18   0  -2    67157.55    65214.74   1609.60 o 
  22   0  -2    20785.04    22367.93   1643.97 o 
  26   0  -2     3269.72     2945.32    343.16 o 
  30   0  -2     1557.73     1994.46    291.73 o 
  34   0  -2     3575.14     3803.84    479.07 o 
   0   2  -2   179586.64   177442.50   2926.03 o 
   2   2  -2    58335.85    51396.07    232.60 o 
   4   2  -2   574673.19   592974.75   5278.84 o 
   6   2  -2   155052.47   148492.97   1437.09 o 
   8   2  -2    44365.43    41726.62    481.96 o 
  10   2  -2    13295.90    12997.31    208.70 o 
  12   2  -2    62333.91    59358.46    756.98 o 
  14   2  -2     9472.92     8951.64    227.83 o 
  16   2  -2    64015.13    63316.69   1101.06 o 
  18   2  -2     3822.67     4178.75    366.11 o 
  20   2  -2    19619.87    20316.23    717.20 o 
  22   2  -2    11515.99    12065.19    504.69 o 
  24   2  -2    12675.14    14068.24    481.49 o 
  26   2  -2      889.80      992.95    123.17 o 
  28   2  -2     9999.38    10451.21    609.84 o 
  30   2  -2     4304.39     4501.34    331.43 o 
  32   2  -2     4714.27     4927.21    427.78 o 
  34   2  -2      466.20      580.98    166.08 o 
   2   4  -2   588212.13   599936.56   5741.42 o 
   4   4  -2    74625.24    71994.37    323.40 o 
   6   4  -2     6772.64     5777.91     88.53 o 
   8   4  -2    16695.22    16223.03    200.95 o 
  10   4  -2    35345.27    33797.85    371.95 o 
  12   4  -2    67155.41    66742.98    573.83 o 
  14   4  -2   120709.68   124003.56   1158.82 o 
  16   4  -2    17425.80    16181.14    326.13 o 
  18   4  -2    61710.45    62892.54   1224.66 o 
  20   4  -2    14700.04    14341.00    893.83 o 
  22   4  -2     4241.25     4458.17    344.70 o 
  24   4  -2     1172.01     1436.80    151.16 o 
  26   4  -2     1962.74     2038.27    194.79 o 
  28   4  -2     2989.88     2902.71    248.36 o 
  30   4  -2     5084.04     5448.71    349.76 o 
  32   4  -2     2005.77     1745.98    370.89 o 
  34   4  -2     2916.78     2597.68    341.07 o 
   0   6  -2   641587.00   634922.38   8077.92 o 
   2   6  -2    11984.73    12058.27    146.06 o 
   4   6  -2    24380.37    23845.61    275.14 o 
   6   6  -2    39170.98    36617.10    250.91 o 
   8   6  -2    54772.75    53425.75    408.60 o 
  10   6  -2      561.03      938.10     69.32 o 
  12   6  -2     7313.28     8396.55    154.66 o 
  14   6  -2    19547.19    19492.52    254.15 o 
  16   6  -2    21658.75    21227.61    347.64 o 
  18   6  -2     7059.17     7109.44    337.31 o 
  20   6  -2    10590.16    10104.72    337.46 o 
  22   6  -2     6752.87     7587.22    495.31 o 
  24   6  -2     1529.75     1568.27    188.39 o 
  26   6  -2     2045.42     1786.82    181.66 o 
  28   6  -2     4635.25     4421.43    359.91 o 
  30   6  -2     1562.12     1969.94    282.42 o 
  32   6  -2     3843.13     3601.01    323.19 o 
  34   6  -2     5343.86     4947.14    761.57 o 
   2   8  -2    32726.33    28776.08    283.86 o 
   4   8  -2     3656.82     3119.86     83.86 o 
   6   8  -2    15558.03    14172.34    191.65 o 
   8   8  -2    27841.24    26628.84    206.65 o 
  10   8  -2    19711.21    19665.80    149.68 o 
  12   8  -2    14085.69    14531.18    223.06 o 
  14   8  -2    36476.25    35810.31    423.55 o 
  16   8  -2    52104.59    53154.17    636.12 o 
  18   8  -2    35228.05    35812.36    420.74 o 
  20   8  -2    12563.39    12671.70    304.83 o 
  22   8  -2     5935.43     6627.02    432.64 o 
  24   8  -2     9203.76     9638.65    358.40 o 
  26   8  -2    13514.05    14195.43   1001.66 o 
  28   8  -2     2983.94     3465.32    336.29 o 
  30   8  -2       42.83      270.87    124.72 o 
  32   8  -2     3826.82     4197.54    597.80 o 
  34   8  -2     2395.61     2348.25    354.30 o 
   0  10  -2    43293.61    44411.60    360.94 o 
   2  10  -2    16884.27    16116.87    186.65 o 
   4  10  -2    21270.23    21554.64    217.90 o 
   6  10  -2     2378.56     2598.73     77.10 o 
   8  10  -2    30996.83    32713.24    262.92 o 
  10  10  -2    18776.78    20168.12    277.16 o 
  12  10  -2    38193.39    39017.17    439.09 o 
  14  10  -2    35684.48    35326.62    450.06 o 
  16  10  -2    14021.73    14746.29    270.80 o 
  18  10  -2     9926.00     9539.00    154.14 o 
  20  10  -2    13097.99    13700.10    340.41 o 
  22  10  -2     4420.61     4012.75    166.98 o 
  24  10  -2      821.30      666.85    149.90 o 
  26  10  -2    13806.71    14871.86    961.96 o 
  28  10  -2     1828.04     2101.13    261.50 o 
  30  10  -2     5231.61     6277.58    673.49 o 
  32  10  -2     2002.35     1383.19    303.47 o 
  34  10  -2     4226.51     4387.63    713.44 o 
   2  12  -2    98036.64    96646.24    746.35 o 
   4  12  -2     1656.93     1605.67     54.46 o 
   6  12  -2    32866.95    34173.45    281.56 o 
   8  12  -2    31595.11    31720.11    381.17 o 
  10  12  -2    13674.03    12353.05    180.56 o 
  12  12  -2     7030.95     7087.97    128.68 o 
  14  12  -2    16473.84    15928.25    197.62 o 
  16  12  -2     3294.91     3084.12    236.03 o 
  18  12  -2    13069.31    13158.46    229.93 o 
  20  12  -2     5733.04     6019.47    237.69 o 
  22  12  -2    22349.79    22378.13    348.68 o 
  24  12  -2     1836.46     1434.16    188.48 o 
  26  12  -2     2950.95     2365.75    257.82 o 
  28  12  -2     1342.84     1192.52    257.84 o 
  30  12  -2     7201.94     7274.98    785.99 o 
  32  12  -2    11473.49    11164.71   1422.28 o 
   0  14  -2     2378.87     2070.35    170.39 o 
   2  14  -2     6730.54     6875.13    121.22 o 
   4  14  -2    25016.59    25354.21    301.58 o 
   6  14  -2    74885.06    75601.26   1181.00 o 
   8  14  -2    20739.48    20548.87    287.45 o 
  10  14  -2    20314.37    18919.00    277.34 o 
  12  14  -2     3185.10     3262.31     77.38 o 
  14  14  -2     9492.98     9267.61    254.87 o 
  16  14  -2    17975.53    17560.22    565.83 o 
  18  14  -2    11252.85    11406.15    231.98 o 
  20  14  -2    14113.38    13721.64    294.35 o 
  22  14  -2    11430.74    11027.40    317.41 o 
  24  14  -2     8302.07     7836.63    625.86 o 
  26  14  -2     2406.28     2900.02    414.21 o 
  28  14  -2      939.20      892.13    323.37 o 
  30  14  -2     2412.60     2117.89    359.75 o 
  32  14  -2     1977.30     1781.39    519.30 o 
   2  16  -2    63062.87    62242.85    739.88 o 
   4  16  -2    16198.49    18047.88    232.55 o 
   6  16  -2    61006.10    63826.64    681.98 o 
   8  16  -2    12576.14    12314.86    250.40 o 
  10  16  -2     6293.10     5746.66    159.57 o 
  12  16  -2      931.45      882.89     83.57 o 
  14  16  -2    16527.82    15444.12    334.83 o 
  16  16  -2     5023.42     5279.70    340.98 o 
  18  16  -2    11895.84    12789.04    414.37 o 
  20  16  -2    13183.49    12415.59    463.00 o 
  22  16  -2     9295.93     9840.37    411.16 o 
  24  16  -2      482.00      662.61    300.81 o 
  26  16  -2     2487.27     2470.73    361.52 o 
  28  16  -2     2504.08     2690.50    397.72 o 
  30  16  -2     5320.99     5011.30    668.92 o 
  32  16  -2     5293.31     4546.28   1646.55 o 
   0  18  -2    40007.05    40330.49    731.13 o 
   2  18  -2     9303.36     9991.99    161.35 o 
   4  18  -2    41949.41    41474.62    470.26 o 
   6  18  -2    21768.04    20873.82    267.62 o 
   8  18  -2     8596.47     8836.58    246.23 o 
  10  18  -2      364.87      307.88     55.43 o 
  12  18  -2     4533.83     4424.71    118.67 o 
  14  18  -2      907.68      900.77    136.60 o 
  16  18  -2    48926.45    49680.99    923.63 o 
  18  18  -2     4754.79     5016.81    384.65 o 
  20  18  -2    15055.65    15592.56    398.31 o 
  22  18  -2     3161.60     2857.12    292.66 o 
  24  18  -2     2501.23     2458.10    471.83 o 
  26  18  -2     6458.44     6730.95    973.29 o 
  28  18  -2     2589.33     2247.29    384.13 o 
  30  18  -2     1550.87     1717.65    289.80 o 
   2  20  -2    29254.63    29501.90    427.30 o 
   4  20  -2    17243.59    17372.96    255.50 o 
   6  20  -2    31361.29    31582.95    554.32 o 
   8  20  -2     9329.65     9268.73    296.69 o 
  10  20  -2     5392.82     5397.10    162.32 o 
  12  20  -2     2893.41     2855.03    160.77 o 
  14  20  -2    11224.16    11621.20    327.43 o 
  16  20  -2    25447.06    24910.02    669.78 o 
  18  20  -2     7045.92     7412.94    628.69 o 
  20  20  -2     6092.65     5507.30    544.09 o 
  22  20  -2      216.63      270.88    133.50 o 
  24  20  -2      130.27      178.47    329.50 o 
  26  20  -2      193.62      113.42    221.74 o 
  28  20  -2       11.63      160.56    172.11 o 
   0  22  -2    82493.98    80387.09   1462.96 o 
   2  22  -2     1910.84     2188.22    151.95 o 
   4  22  -2    14602.44    14983.28    223.41 o 
   6  22  -2     6645.69     6681.03    155.16 o 
   8  22  -2    16205.44    15943.90    306.32 o 
  10  22  -2      897.32      782.33     90.26 o 
  12  22  -2    21516.09    20050.73    428.31 o 
  14  22  -2    16722.29    17959.71    394.99 o 
  16  22  -2     5838.82     5814.25    510.18 o 
  18  22  -2     3052.04     3081.49    309.62 o 
  20  22  -2     1730.65     1659.56    213.46 o 
  22  22  -2     4129.07     3983.28    615.15 o 
  24  22  -2     9895.37     9014.81   1349.27 o 
  26  22  -2     2442.27     1913.37    381.57 o 
  28  22  -2      706.29      289.23    353.55 o 
   2  24  -2    13286.79    13073.29    267.55 o 
   4  24  -2     1685.65     1534.31    133.09 o 
   6  24  -2     9611.87     9659.91    190.83 o 
   8  24  -2     1613.93     1474.33    142.16 o 
  10  24  -2    30714.08    30322.96    869.67 o 
  12  24  -2     4726.04     4363.11    200.12 o 
  14  24  -2        2.80      414.77    128.66 o 
  16  24  -2      392.28      447.91    104.44 o 
  18  24  -2      407.38      525.31    127.07 o 
  20  24  -2     8170.73     7135.58    763.30 o 
  22  24  -2     2595.94     2021.09    301.72 o 
  24  24  -2     1624.63     1160.11    247.15 o 
  26  24  -2     2285.61     2078.02    559.65 o 
   0  26  -2     9725.89    10081.36    675.76 o 
   2  26  -2    14320.18    13422.96    257.42 o 
   4  26  -2    19622.64    19009.58    344.46 o 
   6  26  -2     4374.65     4349.24    344.37 o 
   8  26  -2    21097.03    20763.36    362.75 o 
  10  26  -2     4455.00     4890.83    453.34 o 
  12  26  -2     1975.18     1688.88    211.50 o 
  14  26  -2     4951.75     4706.48    409.70 o 
  16  26  -2     1649.03     1530.05    188.53 o 
  18  26  -2      726.06      600.33    110.36 o 
  20  26  -2     4899.45     4493.07    504.79 o 
  22  26  -2     2177.97     1535.53    288.21 o 
  24  26  -2     2573.62     2516.44    468.39 o 
   2  28  -2      128.99      202.53     73.03 o 
   4  28  -2     3145.91     3123.32    309.22 o 
   6  28  -2    12868.91    13688.17    738.08 o 
   8  28  -2     5567.21     5775.08    514.02 o 
  10  28  -2     7509.38     7291.45    719.98 o 
  12  28  -2     3242.69     3636.86    425.79 o 
  14  28  -2     7905.79     8429.35    678.66 o 
  16  28  -2       32.42      300.77     93.23 o 
  18  28  -2     5621.70     6394.46    691.51 o 
  20  28  -2      552.99      452.68    136.02 o 
  22  28  -2     5217.20     5633.00    909.61 o 
  24  28  -2     1116.05     1421.92    410.19 o 
   0  30  -2    15256.66    14655.89    666.24 o 
   2  30  -2    10043.81     9062.96    381.36 o 
   4  30  -2     8655.35     9394.33    386.99 o 
   6  30  -2     1468.05     1358.19    180.13 o 
   8  30  -2     5896.83     5526.84    556.30 o 
  10  30  -2     1319.81     1249.42    171.41 o 
  12  30  -2     2613.75     2526.41    299.72 o 
  14  30  -2     1839.40     1858.67    261.36 o 
  16  30  -2     4963.03     4837.53    607.25 o 
  18  30  -2      302.02      389.01    111.84 o 
  20  30  -2      676.67      524.48    201.28 o 
  22  30  -2     2893.69     3027.79    570.18 o 
   2  32  -2     4060.99     3445.36    398.94 o 
   4  32  -2      637.81      850.96    252.81 o 
   6  32  -2     1343.16     1944.90    294.27 o 
   8  32  -2      868.95      781.35    133.88 o 
  10  32  -2     7953.65     8443.66    798.57 o 
  12  32  -2     5234.26     5912.74    607.86 o 
  14  32  -2     4684.56     4158.55    518.37 o 
  16  32  -2     1138.36      952.69    145.90 o 
  18  32  -2      998.09      646.91    189.56 o 
  20  32  -2      205.01      292.12    205.92 o 
   0  34  -2     4132.94     4678.20    708.73 o 
   2  34  -2     3263.45     2584.12    393.24 o 
   4  34  -2     7972.80     7791.71    940.33 o 
   6  34  -2     1538.61     1846.64    335.92 o 
   8  34  -2     3804.17     3339.81    536.38 o 
  10  34  -2      836.44      641.49    212.55 o 
  12  34  -2     3816.17     3578.21    511.52 o 
  14  34  -2     1254.67      854.80    183.43 o 
  16  34  -2     2835.13     2131.36    409.32 o 
   2  36  -2     2852.25     2368.14    490.69 o 
   4  36  -2      950.53     1029.16    366.55 o 
   6  36  -2     4452.17     3499.36    641.09 o 
   8  36  -2     1353.18     1638.93    356.43 o 
  10  36  -2     1743.26     1048.75    258.99 o 
  12  36  -2      302.50      283.72     93.84 o 
   2  38  -2     1863.13      852.13    324.83 o 
   3   1  -1     7372.06     7481.88     82.01 o 
   5   1  -1    25241.50    23731.37    259.89 o 
   7   1  -1    92058.17    89358.18    830.32 o 
   9   1  -1     8157.74     7857.46    222.07 o 
  11   1  -1    69874.22    68864.40    529.40 o 
  13   1  -1    44874.82    45383.42    492.38 o 
  15   1  -1    35143.00    35381.21    563.36 o 
  17   1  -1    59120.09    58712.32   1054.60 o 
  19   1  -1    38578.92    41850.52   1099.77 o 
  21   1  -1      968.15     1056.11    110.85 o 
  23   1  -1       45.32      143.95    108.52 o 
  25   1  -1     2468.85     2597.93    239.63 o 
  27   1  -1     4181.74     4037.18    409.38 o 
  29   1  -1      192.31      247.64    126.96 o 
  31   1  -1     4409.96     5370.37    359.65 o 
  33   1  -1     7868.01     7548.30    705.49 o 
  35   1  -1     2396.91     2276.37    391.95 o 
   1   3  -1    17635.35    16219.64    163.25 o 
   3   3  -1    37098.96    35459.76    327.76 o 
   5   3  -1    63544.44    61590.63    383.75 o 
   7   3  -1    14628.15    15784.67    177.37 o 
   9   3  -1    16638.58    16015.25    187.25 o 
  11   3  -1    70588.16    71496.46    526.63 o 
  13   3  -1    48407.10    48172.10    463.46 o 
  15   3  -1    59340.14    60443.57    677.21 o 
  17   3  -1    16406.45    15821.78    380.92 o 
  19   3  -1    18560.12    19134.22    587.26 o 
  21   3  -1     6309.07     6632.77    449.60 o 
  23   3  -1     1439.93     1371.36    167.79 o 
  25   3  -1     5699.46     5295.58    500.00 o 
  27   3  -1     3377.03     3614.00    316.19 o 
  29   3  -1     5685.39     6322.98    460.14 o 
  31   3  -1     5381.70     5494.22    506.87 o 
  33   3  -1     3322.41     4296.71    483.27 o 
  35   3  -1      158.64      341.16    279.22 o 
   1   5  -1    56996.55    54154.39    237.49 o 
   3   5  -1    89501.69    86479.55    785.41 o 
   5   5  -1   188990.00   176332.97   1456.40 o 
   7   5  -1    17308.01    16322.21    187.65 o 
   9   5  -1    34701.89    35686.36    484.32 o 
  11   5  -1    20436.21    19529.80    167.28 o 
  13   5  -1    10745.34    10481.54    151.48 o 
  15   5  -1    10372.19     9842.35    130.09 o 
  17   5  -1    23319.09    24325.70    369.14 o 
  19   5  -1      124.29      144.92     68.29 o 
  21   5  -1     8601.41     9367.24    671.82 o 
  23   5  -1    28724.40    28641.68    629.45 o 
  25   5  -1     4742.05     4751.43    385.89 o 
  27   5  -1     3235.02     2944.60    262.98 o 
  29   5  -1     1387.91     1691.81    160.17 o 
  31   5  -1     9800.25     9462.34    623.28 o 
  33   5  -1     2790.45     2867.86    334.33 o 
  35   5  -1     4808.13     4508.23    787.02 o 
   1   7  -1    48741.21    45581.66    222.12 o 
   3   7  -1    26258.85    25498.15    263.98 o 
   5   7  -1     6867.12     7331.10    104.82 o 
   7   7  -1    19512.02    19240.44    217.30 o 
   9   7  -1     2007.70     1987.38     77.27 o 
  11   7  -1    30156.12    30723.71    236.56 o 
  13   7  -1     6043.99     6764.34    126.47 o 
  15   7  -1     3250.66     3418.23    115.15 o 
  17   7  -1    18775.59    19226.90    229.87 o 
  19   7  -1     1643.63     1529.21    126.38 o 
  21   7  -1    27497.82    27588.83    661.75 o 
  23   7  -1    13319.41    13682.65    780.39 o 
  25   7  -1     6521.98     6746.23    428.46 o 
  27   7  -1     1436.54     1159.18    154.89 o 
  29   7  -1     4655.62     4657.63    407.45 o 
  31   7  -1      429.19      573.21    131.47 o 
  33   7  -1     1991.46     1845.84    408.34 o 
  35   7  -1     9960.31     8713.99   1273.51 o 
   1   9  -1   108165.34   102025.59    824.68 o 
   3   9  -1    57305.69    54832.60    404.02 o 
   5   9  -1    68926.71    68587.20    368.11 o 
   7   9  -1    27707.89    29708.53    300.20 o 
   9   9  -1    13199.54    13160.62    185.95 o 
  11   9  -1     7369.88     7326.92    113.48 o 
  13   9  -1    29773.91    28998.66    339.47 o 
  15   9  -1    31351.61    32980.96    377.39 o 
  17   9  -1    28901.81    27390.62    408.06 o 
  19   9  -1    16657.47    16200.30    307.04 o 
  21   9  -1      840.51      837.38     90.75 o 
  23   9  -1     4219.33     4877.59    390.79 o 
  25   9  -1     1245.52     1489.38    157.30 o 
  27   9  -1    15390.71    14399.12   1114.30 o 
  29   9  -1       31.68      319.83    108.66 o 
  31   9  -1     1961.20     1846.42    487.61 o 
  33   9  -1     3777.07     3899.85    649.66 o 
   1  11  -1    24598.83    25297.13    259.61 o 
   3  11  -1       45.83      104.65     28.53 o 
   5  11  -1    38852.43    40827.09    263.76 o 
   7  11  -1    15085.67    15600.59    210.74 o 
   9  11  -1    15954.06    16484.91    207.60 o 
  11  11  -1    51469.24    53948.23    448.96 o 
  13  11  -1     6492.81     6788.75     92.73 o 
  15  11  -1    28868.29    29149.20    361.11 o 
  17  11  -1     9730.97     8868.01    212.56 o 
  19  11  -1     8349.66     7835.10    179.18 o 
  21  11  -1     3739.46     3586.71    264.79 o 
  23  11  -1    20423.11    21054.76    710.61 o 
  25  11  -1     4702.23     4361.52    486.45 o 
  27  11  -1      429.70      374.68     96.52 o 
  29  11  -1     3207.39     3313.62    474.88 o 
  31  11  -1     2525.62     2207.93    474.12 o 
  33  11  -1     1170.97     1217.36    358.61 o 
   1  13  -1     4097.24     3746.16    122.56 o 
   3  13  -1    16589.05    14861.14    261.06 o 
   5  13  -1     2432.28     2476.71     81.97 o 
   7  13  -1    74916.06    74105.55    583.01 o 
   9  13  -1    50798.38    53563.51    440.03 o 
  11  13  -1    20681.14    23850.69    333.62 o 
  13  13  -1     7467.13     7480.99     99.71 o 
  15  13  -1    22262.12    21306.03    232.99 o 
  17  13  -1    16958.11    16409.78    268.86 o 
  19  13  -1    17759.78    17527.42    393.03 o 
  21  13  -1     9214.66     9260.50    240.80 o 
  23  13  -1     2952.16     2973.11    351.07 o 
  25  13  -1     1884.79     2091.01    354.83 o 
  27  13  -1     2496.28     2499.20    459.98 o 
  29  13  -1     3076.63     2852.02    533.80 o 
  31  13  -1     1721.59     1792.02    376.50 o 
  33  13  -1     4644.07     4097.74    727.74 o 
   1  15  -1    14389.19    14618.04    206.37 o 
   3  15  -1    42567.36    45367.74    359.11 o 
   5  15  -1    42274.54    44109.54    670.49 o 
   7  15  -1     2824.27     2809.54     86.76 o 
   9  15  -1     4237.97     4122.49     82.83 o 
  11  15  -1    14977.87    15322.91    276.33 o 
  13  15  -1    30955.65    31553.55    389.28 o 
  15  15  -1     3495.80     3249.88    162.44 o 
  17  15  -1     3516.89     4041.23    251.27 o 
  19  15  -1    27279.85    26781.74    432.42 o 
  21  15  -1     4784.71     4221.64    342.94 o 
  23  15  -1        0.99      299.87    154.44 o 
  25  15  -1      427.51      678.77    162.99 o 
  27  15  -1     2289.52     2411.65    364.79 o 
  29  15  -1     3373.91     2591.34    488.89 o 
  31  15  -1        4.59      192.03    270.98 o 
   1  17  -1     8481.70     7825.44    147.87 o 
   3  17  -1    36315.39    35783.77    414.86 o 
   5  17  -1    16266.38    17220.95    282.12 o 
   7  17  -1    13176.13    13113.51    285.00 o 
   9  17  -1     1895.60     1928.68     73.61 o 
  11  17  -1    45251.91    48377.15    600.85 o 
  13  17  -1     8425.05     8783.07    102.71 o 
  15  17  -1     5862.69     5618.15    111.46 o 
  17  17  -1    38323.95    37905.36    667.97 o 
  19  17  -1     7083.17     6778.72    239.66 o 
  21  17  -1     5155.74     4945.88    460.79 o 
  23  17  -1     1342.78     1965.81    421.22 o 
  25  17  -1     1202.58     1589.24    260.63 o 
  27  17  -1     3323.62     2953.56    459.98 o 
  29  17  -1      866.29     1107.20    301.94 o 
  31  17  -1      877.60      918.81    246.83 o 
   1  19  -1     5604.99     5492.49    122.50 o 
   3  19  -1    33908.70    32453.97    382.28 o 
   5  19  -1     3593.86     3710.56    119.36 o 
   7  19  -1     4206.44     4190.02    221.91 o 
   9  19  -1     4466.24     4550.42    131.92 o 
  11  19  -1     1863.03     1918.96     87.94 o 
  13  19  -1    17115.89    17559.91    386.26 o 
  15  19  -1    26604.50    25082.53    535.35 o 
  17  19  -1     5385.54     5004.64    335.07 o 
  19  19  -1     3151.43     2971.20    310.15 o 
  21  19  -1     5409.28     5053.85    478.50 o 
  23  19  -1     3218.36     3432.85    558.06 o 
  25  19  -1      698.55     1053.47    539.09 o 
  27  19  -1      458.80      877.00    326.86 o 
  29  19  -1      913.10     1069.49    285.67 o 
   1  21  -1    27877.32    28050.35    425.50 o 
   3  21  -1    10243.58     9955.12    173.01 o 
   5  21  -1      336.61      531.19     70.71 o 
   7  21  -1    37099.56    36862.58    460.66 o 
   9  21  -1    13426.79    13562.90    222.78 o 
  11  21  -1     5364.28     5165.67    274.15 o 
  13  21  -1    24156.04    24216.63    501.48 o 
  15  21  -1     9179.58     8385.68    627.21 o 
  17  21  -1     6120.98     6168.10    559.29 o 
  19  21  -1     1538.32     1708.05    217.80 o 
  21  21  -1     4142.65     4476.15    416.30 o 
  23  21  -1      196.10      202.78    279.10 o 
  25  21  -1     2753.61     3055.75    643.96 o 
  27  21  -1      700.70      622.36    263.16 o 
  29  21  -1     2521.85     1758.44    569.80 o 
   1  23  -1    29851.13    29409.15    562.30 o 
   3  23  -1     8451.85     8373.57    155.56 o 
   5  23  -1    14626.14    14795.95    306.62 o 
   7  23  -1     1641.67     1586.01    122.61 o 
   9  23  -1     5519.54     4886.85    317.39 o 
  11  23  -1     2517.14     1732.44    167.37 o 
  13  23  -1     6085.85     6727.57    609.87 o 
  15  23  -1     5095.91     5156.99    367.67 o 
  17  23  -1    11567.44    12854.05   1026.97 o 
  19  23  -1     7790.65     6716.83    648.27 o 
  21  23  -1     2607.09     2448.60    252.62 o 
  23  23  -1      611.03      581.67    228.08 o 
  25  23  -1      713.89      687.28    209.10 o 
  27  23  -1      326.98      520.77    365.68 o 
   1  25  -1     5844.22     5698.29    239.37 o 
   3  25  -1     9328.52     9285.46    183.05 o 
   5  25  -1     8619.80     8427.39    220.91 o 
   7  25  -1      262.00      358.33     70.32 o 
   9  25  -1     3009.32     3499.46    263.75 o 
  11  25  -1     2848.99     2611.55    261.89 o 
  13  25  -1    31010.32    32754.03    560.95 o 
  15  25  -1     2515.12     2517.66    286.70 o 
  17  25  -1     7465.86     8140.12    802.32 o 
  19  25  -1     3618.59     3175.25    490.20 o 
  21  25  -1      255.99      388.37    109.15 o 
  23  25  -1       51.71      373.81    211.72 o 
  25  25  -1     5406.62     5755.31    987.47 o 
   1  27  -1    13619.69    13970.84    342.64 o 
   3  27  -1       21.33      247.92     76.67 o 
   5  27  -1      882.57      738.81    100.39 o 
   7  27  -1     3011.06     2454.60    228.50 o 
   9  27  -1     2226.80     2277.12    239.99 o 
  11  27  -1      872.83      838.27    130.42 o 
  13  27  -1     1678.93     1951.78    239.20 o 
  15  27  -1      594.82      434.82    131.73 o 
  17  27  -1      551.56      666.25    118.62 o 
  19  27  -1      355.16      393.98    101.89 o 
  21  27  -1     1365.41     1139.54    314.40 o 
  23  27  -1      996.46     1069.49    230.17 o 
   1  29  -1     2725.13     2580.27    246.69 o 
   3  29  -1     3076.94     2720.35    270.11 o 
   5  29  -1      872.42      886.01    132.29 o 
   7  29  -1     5015.97     5319.80    457.12 o 
   9  29  -1     3733.30     3651.60    367.35 o 
  11  29  -1      143.22      196.83     90.26 o 
  13  29  -1      731.73      964.47    213.71 o 
  15  29  -1      959.05      811.62    141.23 o 
  17  29  -1     4472.53     4056.27    477.78 o 
  19  29  -1      935.51     1161.71    157.45 o 
  21  29  -1     4119.06     3304.14    579.70 o 
  23  29  -1        1.25     -158.44    271.44 o 
   1  31  -1      641.35      750.80     93.65 o 
   3  31  -1     1197.78     1037.34    135.42 o 
   5  31  -1     2216.09     2626.76    390.58 o 
   7  31  -1     2652.07     2427.10    265.30 o 
   9  31  -1     1412.41     1980.29    341.46 o 
  11  31  -1     2151.17     1915.01    269.26 o 
  13  31  -1      538.40      512.20    205.57 o 
  15  31  -1      150.18      318.36    123.93 o 
  17  31  -1     1071.86      876.86    175.54 o 
  19  31  -1     1144.13     1013.85    196.27 o 
  21  31  -1      606.82      880.31    216.21 o 
   1  33  -1     2597.84     2409.45    328.48 o 
   3  33  -1     3261.39     3539.03    460.26 o 
   5  33  -1     2340.62     2392.83    347.86 o 
   7  33  -1     4401.22     5244.15    551.85 o 
   9  33  -1       92.51      217.77     81.02 o 
  11  33  -1     2035.63     1972.47    280.27 o 
  13  33  -1     1610.04     2157.56    361.55 o 
  15  33  -1     1047.07      997.00    185.67 o 
  17  33  -1     1916.00     1477.08    215.13 o 
  19  33  -1      359.07      355.55    200.42 o 
   1  35  -1     2752.72     2217.41    448.97 o 
   3  35  -1     2471.70     2346.02    344.57 o 
   5  35  -1      872.63     1054.06    240.95 o 
   7  35  -1      130.46      387.15    212.26 o 
   9  35  -1     4132.39     4350.52    535.31 o 
  11  35  -1     2946.60     2474.94    337.76 o 
  13  35  -1     2879.52     2804.41    442.65 o 
  15  35  -1     2415.95     1958.47    344.03 o 
   1  37  -1      343.82      594.48    248.30 o 
   3  37  -1     3422.49     3957.10    454.27 o 
   5  37  -1      138.61      274.49    166.49 o 
   7  37  -1      234.95      366.48    163.23 o 
   9  37  -1     3104.33     4218.07    735.66 o 
  11  37  -1     3819.09     4228.54   1229.93 o 
   4   0   0     8205.63     9797.54    190.02 o 
   8   0   0   169767.50   160360.33   3944.41 o 
  12   0   0   227549.44   217143.22   2646.63 o 
  16   0   0   335896.66   350192.84   3435.74 o 
  20   0   0    61988.78    66713.02   4342.93 o 
  24   0   0     3844.43     4834.46    599.74 o 
  28   0   0     5936.60     5815.38    731.34 o 
  32   0   0    16790.14    16954.44   1526.49 o 
   2   2   0     5122.96     4898.91     75.54 o 
   4   2   0    59759.76    55030.67    573.90 o 
   6   2   0     6828.85     6735.77     83.10 o 
   8   2   0       57.61       73.59     18.52 o 
  10   2   0    10087.71     9868.78    118.69 o 
  12   2   0    18659.20    17831.76    210.75 o 
  14   2   0    20130.87    21065.39    288.46 o 
  16   2   0    13089.21    13902.93    249.20 o 
  18   2   0       57.47      167.83    114.29 o 
  20   2   0    15320.46    15082.35    482.22 o 
  22   2   0     6144.70     7336.61    555.29 o 
  24   2   0     1053.38     1228.66    117.45 o 
  26   2   0    13785.51    14741.47    952.74 o 
  28   2   0     4242.40     4373.92    354.58 o 
  30   2   0       20.19      372.49     98.97 o 
  32   2   0     1245.83     1389.54    207.21 o 
  34   2   0     6215.76     5486.40    560.95 o 
   0   4   0     5873.24     8656.14    297.42 o 
   2   4   0    11879.66    10558.90    113.19 o 
   4   4   0  2589433.75  3622172.25 132696.95 o 
   6   4   0    13641.57    12533.87    140.10 o 
   8   4   0    89235.94    81726.37    500.20 o 
  10   4   0    19748.73    18623.20    261.72 o 
  12   4   0    47354.05    42671.46    381.39 o 
  14   4   0    32174.96    33394.92    376.56 o 
  16   4   0   184458.33   189968.33   2312.51 o 
  18   4   0       13.73      114.62     78.31 o 
  20   4   0   122341.88   131373.88   2587.04 o 
  22   4   0     2957.92     3150.31    293.30 o 
  24   4   0     7752.73     7411.38    536.06 o 
  26   4   0      859.25      988.88    132.58 o 
  28   4   0    14099.41    15451.17    662.52 o 
  30   4   0      530.60      537.52    150.80 o 
  32   4   0     2921.39     2874.07    283.58 o 
  34   4   0      154.44       96.27    174.56 o 
   2   6   0      823.14      836.56     43.45 o 
   4   6   0      845.31      720.17     36.32 o 
   6   6   0     6278.33     6521.71    108.21 o 
   8   6   0     6135.60     6669.85    105.42 o 
  10   6   0     5565.18     5632.49    103.49 o 
  12   6   0    90530.27    93913.70    684.93 o 
  14   6   0    15560.22    15763.18    204.29 o 
  16   6   0    59029.16    61242.92    713.08 o 
  18   6   0     7084.52     7494.14    256.15 o 
  20   6   0     6868.98     6443.50    248.71 o 
  22   6   0    15453.38    15013.24    607.51 o 
  24   6   0       25.10      143.33     77.91 o 
  26   6   0     1130.03     1293.70    128.23 o 
  28   6   0     1720.45     1658.47    192.39 o 
  30   6   0     7694.48     8017.22    752.94 o 
  32   6   0     2313.30     1841.92    385.15 o 
  34   6   0      384.49      207.14    248.05 o 
   0   8   0   489945.94   485941.13   2556.79 o 
   2   8   0    21036.56    19374.03    210.22 o 
   4   8   0    44660.22    39823.34    355.30 o 
   6   8   0    36650.74    35981.33    202.13 o 
   8   8   0   147948.22   158256.94   1252.18 o 
  10   8   0     7613.44     7235.15    120.47 o 
  12   8   0    62188.57    62813.09    680.99 o 
  14   8   0     4516.25     4482.22    144.95 o 
  16   8   0    68197.83    67544.58    769.33 o 
  18   8   0    10436.97    10209.75    120.78 o 
  20   8   0    16976.65    16861.54    291.37 o 
  22   8   0     2180.24     1996.76    222.15 o 
  24   8   0    17871.39    17566.78    718.16 o 
  26   8   0     2947.82     3501.09    303.11 o 
  28   8   0     4355.68     4281.09    355.13 o 
  30   8   0     1033.62     1349.65    255.33 o 
  32   8   0    18052.29    16909.91   1665.17 o 
  34   8   0     6036.46     5971.96   1155.29 o 
   2  10   0    30085.70    28905.29    303.21 o 
   4  10   0   345800.47   352361.44   2257.97 o 
   6  10   0    69022.12    71571.52    454.75 o 
   8  10   0    13031.14    15807.17    218.90 o 
  10  10   0    64898.48    67293.01    508.26 o 
  12  10   0      736.96      946.47     63.35 o 
  14  10   0    13036.16    13198.26    207.73 o 
  16  10   0    15354.71    15330.52    288.97 o 
  18  10   0     2016.06     2051.02    142.08 o 
  20  10   0      621.45      451.86     60.74 o 
  22  10   0    37812.54    38168.04    600.14 o 
  24  10   0     2596.42     2177.44    229.03 o 
  26  10   0     1413.52     1204.34    125.13 o 
  28  10   0      695.49      837.07    234.05 o 
  30  10   0     3586.28     3597.76    609.97 o 
  32  10   0     3758.96     4220.35    694.94 o 
  34  10   0    12097.99    10172.92   1758.54 o 
   0  12   0    57647.79    54273.54    622.23 o 
   2  12   0     2304.12     2103.58     94.97 o 
   4  12   0      981.01      707.21     48.02 o 
   6  12   0     9832.31     9554.35    167.63 o 
   8  12   0    20688.82    20241.08    260.95 o 
  10  12   0     6436.68     6208.02    115.19 o 
  12  12   0     3418.03     3952.25    120.24 o 
  14  12   0     8099.45     7684.12    161.43 o 
  16  12   0    35861.86    34947.69    402.70 o 
  18  12   0      710.58      737.01     63.89 o 
  20  12   0     4889.36     5102.39    315.10 o 
  22  12   0     2035.12     1907.58    185.22 o 
  24  12   0        3.64      133.90     87.73 o 
  26  12   0     3140.55     4073.21    478.94 o 
  28  12   0    26156.38    27767.10   2280.00 o 
  30  12   0    15667.36    14751.47   1547.97 o 
  32  12   0      872.15     1431.78    263.54 o 
   2  14   0    98409.45    99222.32    685.30 o 
   4  14   0     6601.74     8268.46    222.85 o 
   6  14   0     8003.32     6772.54     98.65 o 
   8  14   0    72904.34    78791.05    742.36 o 
  10  14   0    77442.51    82296.94   1228.12 o 
  12  14   0     3852.55     3432.37    145.16 o 
  14  14   0     2614.93     2141.29    165.11 o 
  16  14   0     2298.48     2149.09    147.98 o 
  18  14   0    66625.38    67821.05   1339.64 o 
  20  14   0     5989.12     5992.70    241.87 o 
  22  14   0     3958.01     3507.72    243.11 o 
  24  14   0        7.78      173.61    226.18 o 
  26  14   0    25894.49    24424.30   2439.55 o 
  28  14   0      357.30      387.56    174.83 o 
  30  14   0      209.83      382.07    278.40 o 
  32  14   0      152.52      350.43    173.47 o 
   0  16   0   371755.25   398017.59   4154.00 o 
   2  16   0    18859.44    16757.54    236.34 o 
   4  16   0    50713.98    49194.93    548.40 o 
   6  16   0     6361.66     5811.51    117.67 o 
   8  16   0     3083.08     3112.55    100.68 o 
  10  16   0    20994.57    23150.96    420.27 o 
  12  16   0    47462.55    46766.00    650.09 o 
  14  16   0      104.06      104.79     54.08 o 
  16  16   0     7846.38     7787.61    275.50 o 
  18  16   0     6666.46     6440.03    345.14 o 
  20  16   0       93.05      175.20     52.92 o 
  22  16   0     7307.32     7860.80    677.74 o 
  24  16   0     8098.86     8553.73   1128.16 o 
  26  16   0     4510.13     4311.32    784.31 o 
  28  16   0       16.66       61.07    167.25 o 
  30  16   0     1296.99     1296.35    275.67 o 
  32  16   0     8610.72     7556.28   2858.15 o 
   2  18   0   213007.33   217383.88   3097.48 o 
   4  18   0    27178.98    28624.38    304.79 o 
   6  18   0    27826.31    27920.37    432.84 o 
   8  18   0     2289.02     2365.28    104.33 o 
  10  18   0    86914.95    83387.61    903.60 o 
  12  18   0      213.96      314.53     45.25 o 
  14  18   0     7328.46     7165.70    123.65 o 
  16  18   0     1611.54     1392.08    116.44 o 
  18  18   0    10554.43    10200.69    362.42 o 
  20  18   0      517.69      818.76    136.50 o 
  22  18   0    31410.16    31297.81    679.06 o 
  24  18   0     4192.98     4291.45    793.97 o 
  26  18   0      640.81      686.54    242.08 o 
  28  18   0      143.49      172.25    413.62 o 
  30  18   0     3067.68     2845.21    418.14 o 
   0  20   0       40.30      206.66     84.96 o 
   2  20   0     1386.06     1459.23    121.90 o 
   4  20   0    88335.36    92250.65   1177.09 o 
   6  20   0    40984.16    42571.44    542.77 o 
   8  20   0     4029.78     4480.33    155.17 o 
  10  20   0     1943.31     2000.90    140.54 o 
  12  20   0       70.20      126.38     47.14 o 
  14  20   0    12760.66    11943.86    340.12 o 
  16  20   0    31104.12    35004.34   3328.46 o 
  18  20   0     2286.81     2059.62    227.03 o 
  20  20   0     4331.81     3957.93    479.29 o 
  22  20   0      140.17      330.14    134.62 o 
  24  20   0      150.65      631.16    260.16 o 
  26  20   0       84.14      502.90    203.17 o 
  28  20   0    10807.41    11108.80   1513.14 o 
  30  20   0      330.05      398.68    446.75 o 
   2  22   0    39299.86    41436.49    687.84 o 
   4  22   0     1499.83     1267.03    111.21 o 
   6  22   0   100440.02   105552.13   2204.08 o 
   8  22   0     8366.82     8908.41    200.35 o 
  10  22   0        2.87       80.49     67.59 o 
  12  22   0     4302.36     3940.33    283.76 o 
  14  22   0    49020.95    50475.27    968.67 o 
  16  22   0       81.83       90.48     98.24 o 
  18  22   0    30895.52    30842.73    795.83 o 
  20  22   0     9296.29     8802.42    764.61 o 
  22  22   0     7609.30     6645.65    705.68 o 
  24  22   0      373.33      506.99    143.31 o 
  26  22   0      179.77      650.19    242.55 o 
  28  22   0      113.95      397.24    213.27 o 
   0  24   0     2092.56     3952.61   1146.10 o 
   2  24   0    32301.54    32677.94    634.94 o 
   4  24   0    15238.53    15130.58    387.55 o 
   6  24   0     1257.27      977.04    102.98 o 
   8  24   0     3783.99     3417.84    162.57 o 
  10  24   0        8.38      219.03     71.38 o 
  12  24   0     7687.09     7969.40    287.93 o 
  14  24   0    17057.18    16759.59    912.54 o 
  16  24   0     1315.01     1303.23    195.01 o 
  18  24   0       79.96      272.91    103.36 o 
  20  24   0     8790.83     8047.15    755.69 o 
  22  24   0      423.87      251.02    133.92 o 
  24  24   0      363.03      421.99    208.12 o 
  26  24   0        0.65      350.04    179.87 o 
   2  26   0    41696.39    39984.91    817.36 o 
   4  26   0      112.79      323.96     87.68 o 
   6  26   0      529.10      444.50     67.13 o 
   8  26   0      996.77      919.17    123.69 o 
  10  26   0    12611.03    12831.18    325.18 o 
  12  26   0      102.07      448.67    119.12 o 
  14  26   0    15117.02    16382.14    704.95 o 
  16  26   0      238.08      175.90    117.04 o 
  18  26   0    18482.49    18154.60   1338.41 o 
  20  26   0      249.66      401.22    103.43 o 
  22  26   0     2772.10     2923.94    478.50 o 
  24  26   0      161.55      299.12    137.06 o 
   0  28   0     6582.54     6880.29    707.11 o 
   2  28   0      755.11      874.90    137.36 o 
   4  28   0     1577.49     1434.16    151.33 o 
   6  28   0     4767.27     4552.81    386.79 o 
   8  28   0      184.11      320.24    111.71 o 
  10  28   0     2990.30     2628.70    280.90 o 
  12  28   0     7634.55     7193.14    726.99 o 
  14  28   0     1743.64     2091.42    274.46 o 
  16  28   0     2591.46     2842.67    324.41 o 
  18  28   0    11163.00     9405.82    929.42 o 
  20  28   0     1722.25     1855.27    293.77 o 
  22  28   0      528.65      283.76    156.63 o 
  24  28   0     3590.79     2011.60    599.52 o 
   2  30   0    10888.40     9954.37    224.59 o 
   4  30   0      667.84      518.92     87.79 o 
   6  30   0     6271.95     5920.60    539.67 o 
   8  30   0     3339.62     3828.66    411.53 o 
  10  30   0    18718.01    20532.81    575.07 o 
  12  30   0     4859.95     4813.93    522.99 o 
  14  30   0    10476.89    11240.26    857.55 o 
  16  30   0      537.74      630.26    169.67 o 
  18  30   0    12100.51    11435.94   1112.82 o 
  20  30   0      264.31      278.10    170.88 o 
  22  30   0     3057.71     3737.13    954.38 o 
   0  32   0     5612.38     6079.81    843.81 o 
   2  32   0     7250.56     6454.23    510.30 o 
   4  32   0      772.35      571.25    120.69 o 
   6  32   0     2801.10     2971.05    339.54 o 
   8  32   0      121.95      362.29    103.52 o 
  10  32   0      282.08      428.09    151.27 o 
  12  32   0     4558.97     4481.76    422.29 o 
  14  32   0     3701.12     2982.21    395.58 o 
  16  32   0     1229.02     1250.49    219.78 o 
  18  32   0        0.06      358.51    112.12 o 
  20  32   0     1821.67     1427.83    386.48 o 
   2  34   0     6277.45     6369.82    609.64 o 
   4  34   0      470.11      492.59    148.73 o 
   6  34   0    22765.48    23687.91    806.36 o 
   8  34   0     1153.47      659.24    141.78 o 
  10  34   0     3558.53     3223.08    356.73 o 
  12  34   0      669.28      503.11    141.47 o 
  14  34   0    29594.33    33457.40    636.51 o 
  16  34   0     1273.85     1240.54    253.90 o 
   0  36   0      576.87      816.48    301.31 o 
   2  36   0      165.98       83.03    179.86 o 
   4  36   0     4518.17     3832.14    701.82 o 
   6  36   0      306.77      558.15    151.27 o 
   8  36   0     1777.64     1351.21    227.59 o 
  10  36   0       73.78      130.60    195.68 o 
  12  36   0      266.37      553.57    154.48 o 
   2  38   0     3297.13     3001.72   1233.82 o 
   4  38   0      512.70      445.69    210.71 o 
   6  38   0     3830.33     3267.34    616.53 o 
   8  38   0       56.59      322.02    151.98 o 
   3   1   1     7305.10     7212.93     80.31 o 
   5   1   1    25343.92    23938.89    231.10 o 
   7   1   1    91579.73    88163.16    632.75 o 
   9   1   1     8243.74     7731.00    112.84 o 
  11   1   1    70453.84    70398.64    429.19 o 
  13   1   1    44884.52    45351.97    361.66 o 
  15   1   1    35528.54    35866.60    356.17 o 
  17   1   1    59123.11    59075.15    770.97 o 
  19   1   1    38863.43    41763.74   1065.06 o 
  21   1   1      951.92      935.16    152.99 o 
  23   1   1       36.25       96.47     83.31 o 
  25   1   1     2395.79     2332.46    308.45 o 
  27   1   1     4257.27     4327.27    448.67 o 
  29   1   1      188.67      395.87    115.77 o 
  31   1   1     4564.76     4746.05    341.94 o 
  33   1   1     7901.95     7861.86    705.98 o 
  35   1   1     2334.84     2238.68    396.76 o 
   1   3   1    17727.73    16772.02    168.03 o 
   3   3   1    36837.46    35367.16    324.63 o 
   5   3   1    63640.97    61709.53    320.51 o 
   7   3   1    14725.66    16109.77    183.55 o 
   9   3   1    16553.75    16276.41    174.52 o 
  11   3   1    71109.77    73045.44    423.87 o 
  13   3   1    48561.88    48487.45    497.73 o 
  15   3   1    59882.25    61149.68    496.29 o 
  17   3   1    16310.62    16259.45    243.51 o 
  19   3   1    18514.23    19387.16    305.19 o 
  21   3   1     6291.54     6379.31    116.27 o 
  23   3   1     1533.84     1581.31    156.63 o 
  25   3   1     5779.99     6996.37    489.66 o 
  27   3   1     3430.86     3345.64    354.44 o 
  29   3   1     5585.61     6049.99    505.70 o 
  31   3   1     5404.63     5589.48    402.09 o 
  33   3   1     3342.44     3839.22    413.69 o 
  35   3   1      171.89      253.13    158.93 o 
   1   5   1    57288.10    55652.93    278.20 o 
   3   5   1    89199.72    85802.61    443.03 o 
   5   5   1   189463.09   173007.25   1300.48 o 
   7   5   1    17021.12    16037.69    169.93 o 
   9   5   1    34230.82    35479.95    393.35 o 
  11   5   1    20743.39    19778.21    141.88 o 
  13   5   1    10954.48    10915.09    202.55 o 
  15   5   1    10550.61     9948.13    155.96 o 
  17   5   1    23363.70    24297.75    300.36 o 
  19   5   1      162.10      182.18     88.01 o 
  21   5   1     8509.93     7653.94    241.89 o 
  23   5   1    28516.52    28784.79   1182.35 o 
  25   5   1     4717.68     5029.27    356.14 o 
  27   5   1     3387.05     3506.00    338.59 o 
  29   5   1     1374.64     1665.94    229.84 o 
  31   5   1     9750.77     9486.45    781.78 o 
  33   5   1     2734.99     2931.35    524.23 o 
  35   5   1     4944.85     5627.73    711.45 o 
   1   7   1    48702.11    45951.50    509.93 o 
   3   7   1    26629.76    26371.36    289.88 o 
   5   7   1     6809.77     7332.89    145.51 o 
   7   7   1    19287.84    19166.87    200.23 o 
   9   7   1     1975.08     1969.38     83.81 o 
  11   7   1    30305.13    30601.74    239.50 o 
  13   7   1     5933.56     6715.99     96.39 o 
  15   7   1     3152.68     3374.92    135.15 o 
  17   7   1    18715.11    19293.47    204.71 o 
  19   7   1     1633.08     1327.31    117.23 o 
  21   7   1    27607.54    27007.42    510.21 o 
  23   7   1    13494.43    13891.41    701.25 o 
  25   7   1     6621.72     7070.95    533.05 o 
  27   7   1     1366.88     1292.95    187.88 o 
  29   7   1     4674.09     4563.05    351.29 o 
  31   7   1      387.25      630.27    346.79 o 
  33   7   1     1952.39     2280.67    351.80 o 
  35   7   1     9941.46     8888.16   1578.22 o 
   1   9   1   107967.62   102809.18    857.81 o 
   3   9   1    56627.36    54184.23    401.42 o 
   5   9   1    69357.38    69947.08    653.88 o 
   7   9   1    28120.48    30145.15    301.00 o 
   9   9   1    13076.48    13581.48    194.43 o 
  11   9   1     7162.86     7257.76     85.93 o 
  13   9   1    29450.37    28691.62    337.80 o 
  15   9   1    31909.38    33545.81    386.85 o 
  17   9   1    28975.68    28781.31    357.68 o 
  19   9   1    16480.38    15505.51    246.38 o 
  21   9   1      852.16      840.70    150.46 o 
  23   9   1     4239.19     3884.61    345.19 o 
  25   9   1     1192.61     1099.24    223.92 o 
  27   9   1    15169.52    14777.05    406.19 o 
  29   9   1       39.69      439.13    390.18 o 
  31   9   1     2052.64     1706.74    328.72 o 
  33   9   1     3808.83     3731.45    583.71 o 
   1  11   1    24757.49    25077.73    290.04 o 
   3  11   1       61.54      215.80     39.78 o 
   5  11   1    38924.22    40415.67    304.89 o 
   7  11   1    15359.54    15577.76    237.37 o 
   9  11   1    15853.22    16785.18    214.77 o 
  11  11   1    51066.10    54689.73    469.22 o 
  13  11   1     6638.83     7128.15    108.93 o 
  15  11   1    29199.71    29526.36    410.34 o 
  17  11   1     9558.25     8773.52    158.93 o 
  19  11   1     8319.68     8574.86    180.66 o 
  21  11   1     3738.08     3508.41    184.39 o 
  23  11   1    20394.89    20582.62    403.37 o 
  25  11   1     4709.15     4686.59    531.38 o 
  27  11   1      456.75      293.64    221.29 o 
  29  11   1     3239.28     2147.04    517.70 o 
  31  11   1     2530.94     1859.56    383.78 o 
  33  11   1     1145.68      876.75    312.13 o 
   1  13   1     4141.65     4120.67    169.98 o 
   3  13   1    16129.87    14294.69    226.44 o 
   5  13   1     2524.65     2515.77     91.84 o 
   7  13   1    74344.49    74289.11    871.79 o 
   9  13   1    51143.53    53636.25    520.62 o 
  11  13   1    21175.65    23970.76    343.71 o 
  13  13   1     7705.80     7488.81    149.58 o 
  15  13   1    22493.67    21506.20    251.49 o 
  17  13   1    17065.59    16980.46    302.98 o 
  19  13   1    17554.77    17574.87    363.69 o 
  21  13   1     9158.63     8956.03    200.42 o 
  23  13   1     2869.85     2720.62    269.24 o 
  25  13   1     1952.86     2333.97    433.93 o 
  27  13   1     2578.11     2684.62    489.80 o 
  29  13   1     3131.29     3036.07    374.48 o 
  31  13   1     1699.86     1326.06    280.29 o 
  33  13   1     4601.86     4203.52    575.04 o 
   1  15   1    14524.00    14058.94    221.68 o 
   3  15   1    42886.73    45777.39    516.35 o 
   5  15   1    42167.01    43466.48    474.03 o 
   7  15   1     2937.50     3027.41     87.49 o 
   9  15   1     4300.50     3945.94    108.20 o 
  11  15   1    15196.99    15301.99    218.22 o 
  13  15   1    30811.55    32518.57    464.57 o 
  15  15   1     3435.25     2996.86    205.95 o 
  17  15   1     3561.78     3889.99    268.32 o 
  19  15   1    27541.66    27146.72    438.46 o 
  21  15   1     4698.54     4242.96    397.34 o 
  23  15   1        0.17      240.96    160.51 o 
  25  15   1      424.02      214.53    176.03 o 
  27  15   1     2305.30     2277.96    391.41 o 
  29  15   1     3404.51     4254.97    835.88 o 
  31  15   1        5.04       83.95    290.51 o 
   1  17   1     8615.05     7877.84    224.73 o 
   3  17   1    36066.67    35868.04    600.18 o 
   5  17   1    16695.72    17856.69    283.35 o 
   7  17   1    12746.78    12794.33    219.71 o 
   9  17   1     1810.67     1647.19    135.92 o 
  11  17   1    45375.65    46989.81    625.16 o 
  13  17   1     8643.15     8721.99    290.22 o 
  15  17   1     5765.89     5492.41    186.81 o 
  17  17   1    38564.36    38387.47    778.55 o 
  19  17   1     7108.74     6537.25    510.13 o 
  21  17   1     5263.43     5195.77    446.09 o 
  23  17   1     1285.26     1422.65    254.96 o 
  25  17   1     1243.12     1756.99    415.64 o 
  27  17   1     3322.67     3170.33    529.44 o 
  29  17   1      840.40      856.92    208.97 o 
  31  17   1      888.78      814.07    347.88 o 
   1  19   1     5464.42     5594.71    471.66 o 
   3  19   1    34078.77    32433.45    598.44 o 
   5  19   1     3704.79     3718.87    348.20 o 
   7  19   1     4191.77     4509.29    132.72 o 
   9  19   1     4535.77     4041.06    123.13 o 
  11  19   1     1815.54     1952.19     99.26 o 
  13  19   1    17088.39    17124.40    310.15 o 
  15  19   1    26583.10    26056.64    747.30 o 
  17  19   1     5376.95     5655.69    396.27 o 
  19  19   1     3161.78     2994.97    288.54 o 
  21  19   1     5400.12     5235.02    501.00 o 
  23  19   1     3226.69     3183.56    453.47 o 
  25  19   1      728.65      920.40    215.53 o 
  27  19   1      448.98      305.22    250.29 o 
  29  19   1      887.24      723.54    389.38 o 
   1  21   1    28042.52    28893.38    487.43 o 
   3  21   1    10167.62     9946.06    403.62 o 
   5  21   1      298.98      555.68     93.73 o 
   7  21   1    36908.80    37664.13    799.90 o 
   9  21   1    13439.20    13817.65    261.84 o 
  11  21   1     5222.21     4844.94    432.50 o 
  13  21   1    24423.65    26089.37    589.59 o 
  15  21   1     9366.34     9076.65    341.26 o 
  17  21   1     6196.47     6073.86    430.96 o 
  19  21   1     1572.08     1428.74    148.82 o 
  21  21   1     4125.89     3974.26    457.14 o 
  23  21   1      211.33      665.61    146.94 o 
  25  21   1     2711.46     2214.51    485.97 o 
  27  21   1      677.68      889.01    467.52 o 
  29  21   1     2572.47     2936.09    889.51 o 
   1  23   1    30012.04    30758.37    594.42 o 
   3  23   1     8330.62     8420.40    309.83 o 
   5  23   1    14521.58    13868.36    590.04 o 
   7  23   1     1627.23     1757.63    174.19 o 
   9  23   1     5482.92     5609.59    423.20 o 
  11  23   1     2495.60     2284.48    200.01 o 
  13  23   1     6197.97     6175.47    439.24 o 
  15  23   1     5137.66     5527.68    515.03 o 
  17  23   1    11408.81    12710.24    616.89 o 
  19  23   1     7763.11     7455.62    690.99 o 
  21  23   1     2555.85     2816.34    364.02 o 
  23  23   1      623.14      669.82    141.63 o 
  25  23   1      699.26      778.89    282.51 o 
  27  23   1      337.30      973.15    643.70 o 
   1  25   1     5972.20     6094.89    251.31 o 
   3  25   1     9251.97     9365.45    525.44 o 
   5  25   1     8561.70     8819.76    344.06 o 
   7  25   1      258.59      396.00     81.06 o 
   9  25   1     2887.67     3116.17    257.56 o 
  11  25   1     2878.59     3008.28    276.56 o 
  13  25   1    30995.50    32318.65    627.00 o 
  15  25   1     2498.14     2788.17    251.04 o 
  17  25   1     7537.70     7713.63    566.97 o 
  19  25   1     3699.69     3332.98    399.99 o 
  21  25   1      284.14      375.83    153.48 o 
  23  25   1       44.02      415.61    199.44 o 
  25  25   1     5331.36     5205.34    915.05 o 
   1  27   1    13642.47    12725.34    321.60 o 
   3  27   1       20.96      187.11     67.25 o 
   5  27   1      877.42      920.38    130.77 o 
   7  27   1     3017.21     3121.84    295.62 o 
   9  27   1     2243.32     2236.49    251.95 o 
  11  27   1      884.60     1036.33    119.25 o 
  13  27   1     1625.47     1690.37    219.87 o 
  15  27   1      598.20      384.56    131.31 o 
  17  27   1      539.12      661.12    151.70 o 
  19  27   1      356.85      457.88    120.36 o 
  21  27   1     1315.29     1350.74    265.33 o 
  23  27   1      987.48      852.73    289.69 o 
   1  29   1     2705.70     2678.16    232.09 o 
   3  29   1     3096.95     2750.58    222.01 o 
   5  29   1      859.72      887.95     82.41 o 
   7  29   1     5002.11     5559.24    442.86 o 
   9  29   1     3760.61     3324.33    370.57 o 
  11  29   1      141.20      239.78    119.21 o 
  13  29   1      737.42      725.32    233.45 o 
  15  29   1      961.05     1016.45    153.24 o 
  17  29   1     4468.82     4179.24    442.69 o 
  19  29   1      912.61      695.62    140.56 o 
  21  29   1     4091.73     3643.14    831.23 o 
  23  29   1        2.52      -22.60    275.74 o 
   1  31   1      670.55      674.27     95.82 o 
   3  31   1     1224.80     1416.45    186.41 o 
   5  31   1     2202.76     2204.27    217.78 o 
   7  31   1     2689.57     2866.22    304.88 o 
   9  31   1     1404.57     1086.46    181.41 o 
  11  31   1     2126.77     2057.20    276.15 o 
  13  31   1      570.38      712.35    165.06 o 
  15  31   1      148.51      342.14    155.28 o 
  17  31   1     1060.60     1089.79    209.31 o 
  19  31   1     1133.09     1438.78    221.32 o 
  21  31   1      618.77      700.55    244.70 o 
   1  33   1     2631.86     2214.35    305.69 o 
   3  33   1     3264.00     3781.03    368.99 o 
   5  33   1     2293.38     2384.71    240.95 o 
   7  33   1     4412.79     4636.57    418.35 o 
   9  33   1       84.78      455.85    116.19 o 
  11  33   1     2014.12     2471.29    349.57 o 
  13  33   1     1573.54     1645.09    226.72 o 
  15  33   1     1046.60      667.17    163.15 o 
  17  33   1     1954.92     1409.74    297.78 o 
  19  33   1      337.72      522.13    242.90 o 
   1  35   1     2719.28     2507.32    334.10 o 
   3  35   1     2516.94     3323.00    436.88 o 
   5  35   1      876.45      968.93    134.08 o 
   7  35   1      123.94      348.22    116.45 o 
   9  35   1     4171.13     4247.06    483.68 o 
  11  35   1     2957.91     2580.78    393.52 o 
  13  35   1     2806.66     3263.49    417.28 o 
  15  35   1     2400.70     2264.33    371.91 o 
   1  37   1      344.15      536.83    169.02 o 
   3  37   1     3424.62     3366.87    618.71 o 
   5  37   1      142.65      438.11    194.50 o 
   7  37   1      216.43      456.20    226.21 o 
   9  37   1     3097.73     3221.51    550.36 o 
  11  37   1     3885.23     3348.62    574.77 o 
   2   0   2   202067.27   206020.67   3026.82 o 
   6   0   2  1191892.88  1293624.88  22397.81 o 
  10   0   2    43666.42    42571.25    331.24 o 
  14   0   2    65032.41    63567.43    699.88 o 
  18   0   2    66415.24    67560.27   1166.56 o 
  22   0   2    21116.08    21694.85   2342.52 o 
  26   0   2     3162.02     3252.30    412.93 o 
  30   0   2     1485.42     2125.88    430.01 o 
  34   0   2     3464.29     2730.63    516.95 o 
   0   2   2   180172.55   178380.97   1868.40 o 
   2   2   2    58334.75    51374.64    210.48 o 
   4   2   2   574773.63   591987.06   3580.63 o 
   6   2   2   155140.13   148142.95   1462.29 o 
   8   2   2    43987.57    40627.05    343.00 o 
  10   2   2    13244.42    13056.44    151.09 o 
  12   2   2    62059.10    62356.32    566.35 o 
  14   2   2     9534.33     9267.50    240.04 o 
  16   2   2    63589.33    64616.11    729.94 o 
  18   2   2     3836.27     3967.07     97.44 o 
  20   2   2    19491.25    20423.81    267.38 o 
  22   2   2    11532.16    11261.73    392.08 o 
  24   2   2    12694.55    13269.58    763.52 o 
  26   2   2      877.83      984.94    120.38 o 
  28   2   2     9801.77    10700.64    799.75 o 
  30   2   2     4258.77     4247.96    312.78 o 
  32   2   2     4631.62     4633.38    451.83 o 
  34   2   2      478.73      460.12    216.70 o 
   2   4   2   588588.69   595589.50   5266.91 o 
   4   4   2    74612.39    72387.36    515.61 o 
   6   4   2     7257.90     6126.34     87.26 o 
   8   4   2    16633.31    16092.28    165.53 o 
  10   4   2    34608.52    33109.53    210.51 o 
  12   4   2    66966.46    66281.88    473.70 o 
  14   4   2   119937.30   120682.76   1393.28 o 
  16   4   2    17441.53    16010.96    233.70 o 
  18   4   2    61442.34    63230.04    719.47 o 
  20   4   2    14624.04    14281.04    205.49 o 
  22   4   2     4166.39     3973.21    231.24 o 
  24   4   2     1146.10     1406.62    151.32 o 
  26   4   2     2079.19     2216.48    232.33 o 
  28   4   2     2914.93     2995.92    241.82 o 
  30   4   2     5113.66     5343.37    495.05 o 
  32   4   2     2064.88     2116.65    188.09 o 
  34   4   2     2919.55     3091.34    500.80 o 
   0   6   2   640016.56   663350.38   8591.75 o 
   2   6   2    11989.40    11671.80    135.16 o 
   4   6   2    25094.27    24313.18    292.48 o 
   6   6   2    39116.75    36623.45    251.33 o 
   8   6   2    55925.34    55191.25    320.95 o 
  10   6   2      587.86      990.87     59.43 o 
  12   6   2     6928.32     7972.91     83.00 o 
  14   6   2    19713.29    19767.11    246.85 o 
  16   6   2    22127.42    21310.26    286.31 o 
  18   6   2     7088.80     7295.57    133.76 o 
  20   6   2    10711.74    10735.03    178.18 o 
  22   6   2     6645.21     6683.50    519.31 o 
  24   6   2     1556.20     1585.24    156.57 o 
  26   6   2     2129.85     1887.71    257.64 o 
  28   6   2     4707.77     4754.49    420.35 o 
  30   6   2     1527.15     1260.56    211.10 o 
  32   6   2     3803.79     3247.59    380.10 o 
  34   6   2     5267.73     5302.88    803.61 o 
   2   8   2    33107.60    28849.78    313.18 o 
   4   8   2     3640.14     3143.41    100.33 o 
   6   8   2    15443.33    13886.13    187.83 o 
   8   8   2    27631.34    27623.05    196.00 o 
  10   8   2    20325.43    21004.65    184.51 o 
  12   8   2    14330.65    14330.26    182.69 o 
  14   8   2    35871.96    36061.65    388.67 o 
  16   8   2    51861.48    52494.73    603.21 o 
  18   8   2    35428.96    34743.07    371.91 o 
  20   8   2    12450.90    12386.10    551.91 o 
  22   8   2     5980.50     6429.81    248.40 o 
  24   8   2     8992.23     8899.82    693.40 o 
  26   8   2    13646.00    13744.06    512.82 o 
  28   8   2     3053.91     2923.91    303.64 o 
  30   8   2       28.96      405.60    727.75 o 
  32   8   2     3805.45     3430.67    600.77 o 
  34   8   2     2387.06     2179.31    494.61 o 
   0  10   2    42644.20    43525.57    444.11 o 
   2  10   2    16919.20    16439.02    191.12 o 
   4  10   2    21810.03    22066.23    182.33 o 
   6  10   2     2336.19     2511.30    108.83 o 
   8  10   2    31024.55    32737.60    453.36 o 
  10  10   2    18534.68    20337.29    276.70 o 
  12  10   2    38618.01    39336.82    310.10 o 
  14  10   2    35371.29    34271.32    391.89 o 
  16  10   2    14034.75    14506.32    185.19 o 
  18  10   2     9888.79     9595.85    121.73 o 
  20  10   2    13339.55    13097.86    431.31 o 
  22  10   2     4582.00     3942.70    335.86 o 
  24  10   2      806.17      854.31    118.51 o 
  26  10   2    13548.46    14520.84   1066.43 o 
  28  10   2     1792.01     1922.97    295.27 o 
  30  10   2     5239.03     5459.70    613.74 o 
  32  10   2     2059.34     1405.83    328.60 o 
  34  10   2     4284.83     4766.90    748.43 o 
   2  12   2    98224.01    95619.91    777.77 o 
   4  12   2     1665.02     1636.69    110.58 o 
   6  12   2    33573.93    34622.97    414.28 o 
   8  12   2    31625.61    32071.15    539.86 o 
  10  12   2    13546.58    12637.91    205.86 o 
  12  12   2     6890.21     6620.05    162.17 o 
  14  12   2    16491.24    16012.65    178.32 o 
  16  12   2     3355.50     3044.67    120.17 o 
  18  12   2    12993.43    12905.17    244.45 o 
  20  12   2     5637.98     5985.10    147.06 o 
  22  12   2    22506.73    21504.48    621.63 o 
  24  12   2     1887.91     1708.92    363.48 o 
  26  12   2     3094.40     2606.91    325.95 o 
  28  12   2     1261.63     1454.31    203.89 o 
  30  12   2     7227.41     7839.29   1027.36 o 
  32  12   2    11502.66    11160.16   1323.26 o 
   0  14   2     2309.40     2267.51    228.64 o 
   2  14   2     6705.32     6477.69    157.99 o 
   4  14   2    24700.26    24853.08    380.72 o 
   6  14   2    74631.56    75798.39    994.34 o 
   8  14   2    20728.99    20620.27    355.41 o 
  10  14   2    20183.06    19256.94    350.50 o 
  12  14   2     3237.06     3390.81    153.76 o 
  14  14   2     9533.77     9438.76    142.57 o 
  16  14   2    17612.90    17158.17    310.35 o 
  18  14   2    11043.44    10689.78    194.65 o 
  20  14   2    13872.72    13172.05    253.58 o 
  22  14   2    11199.69    11518.95    380.60 o 
  24  14   2     8414.99     7691.32    856.46 o 
  26  14   2     2526.13     2678.09    447.99 o 
  28  14   2      971.77     1451.84    442.66 o 
  30  14   2     2409.01     2169.93    397.49 o 
  32  14   2     1937.21     1977.33    530.32 o 
   2  16   2    62954.94    61064.01    646.14 o 
   4  16   2    16285.09    17911.31    411.20 o 
   6  16   2    60509.93    62230.15    885.32 o 
   8  16   2    12678.49    12815.63    260.30 o 
  10  16   2     6177.84     5978.33    260.71 o 
  12  16   2      898.60      802.32     82.39 o 
  14  16   2    16520.17    15690.17    274.65 o 
  16  16   2     5059.13     5350.84    154.52 o 
  18  16   2    11841.23    13140.46    383.40 o 
  20  16   2    13069.33    12708.63    340.29 o 
  22  16   2     9485.82     9088.98    826.79 o 
  24  16   2      506.52      626.07    174.22 o 
  26  16   2     2447.26     2657.47    340.48 o 
  28  16   2     2542.37     2800.42    621.96 o 
  30  16   2     5172.29     5240.99    782.26 o 
  32  16   2     5195.68     3530.54   1739.97 o 
   0  18   2    39900.49    39365.32    853.13 o 
   2  18   2     9328.24    10072.10    277.01 o 
   4  18   2    41773.46    42873.37    717.86 o 
   6  18   2    21704.03    20816.55    346.59 o 
   8  18   2     8500.23     8665.43    446.62 o 
  10  18   2      375.31      399.86     68.27 o 
  12  18   2     4639.16     4292.94    161.59 o 
  14  18   2      865.90     1047.79    105.96 o 
  16  18   2    48993.23    48772.61    920.04 o 
  18  18   2     4789.10     4938.19    365.91 o 
  20  18   2    15117.12    15932.38    396.60 o 
  22  18   2     3194.62     3282.29    498.29 o 
  24  18   2     2394.09     2278.86    421.08 o 
  26  18   2     6304.95     6731.10    773.46 o 
  28  18   2     2594.81     2285.59    395.28 o 
  30  18   2     1530.75     1121.22    334.54 o 
   2  20   2    28967.87    28690.24    476.87 o 
   4  20   2    17192.42    16616.11    636.46 o 
   6  20   2    31611.26    30793.33    532.97 o 
   8  20   2     9352.99     9003.94    266.90 o 
  10  20   2     5147.88     4958.44    203.79 o 
  12  20   2     2862.04     2898.97    228.94 o 
  14  20   2    11081.96    10986.30    429.47 o 
  16  20   2    25229.11    26532.36    586.23 o 
  18  20   2     7086.30     7371.63    572.60 o 
  20  20   2     6202.13     6237.47    448.04 o 
  22  20   2      185.03      581.14    139.52 o 
  24  20   2      110.81      270.30    133.49 o 
  26  20   2      180.65      605.16    243.26 o 
  28  20   2       10.88      567.19    212.47 o 
   0  22   2    82805.88    78107.52   1452.49 o 
   2  22   2     1894.30     2019.59    181.47 o 
   4  22   2    14382.13    15734.43    707.82 o 
   6  22   2     6663.61     6997.41    542.48 o 
   8  22   2    16593.46    15728.08    382.80 o 
  10  22   2      892.88      858.00    101.72 o 
  12  22   2    21425.81    21323.54    488.32 o 
  14  22   2    16808.33    17619.19    465.42 o 
  16  22   2     5712.04     6096.02    452.08 o 
  18  22   2     3077.44     3252.32    303.40 o 
  20  22   2     1625.61     1672.23    217.38 o 
  22  22   2     4062.65     4550.51    385.31 o 
  24  22   2     9969.41     9284.78   1149.14 o 
  26  22   2     2466.02     1939.80    359.71 o 
  28  22   2      761.17      916.38    401.57 o 
   2  24   2    13445.81    13791.78    517.53 o 
   4  24   2     1709.23     1634.88    169.81 o 
   6  24   2     9890.81    10891.90    307.49 o 
   8  24   2     1598.27     1690.29    194.48 o 
  10  24   2    30577.74    30719.34    606.05 o 
  12  24   2     4699.42     4791.56    373.83 o 
  14  24   2       11.51      154.44     90.54 o 
  16  24   2      374.39      263.68    235.69 o 
  18  24   2      480.34      743.76    134.71 o 
  20  24   2     8093.81     7816.39    870.41 o 
  22  24   2     2561.42     2017.23    444.86 o 
  24  24   2     1614.41     1527.96    442.03 o 
  26  24   2     2276.14     2180.71    582.40 o 
   0  26   2     9263.70     9185.62    332.30 o 
   2  26   2    14308.30    14198.06    366.96 o 
   4  26   2    19796.30    19270.24    403.24 o 
   6  26   2     4379.36     3869.51    323.50 o 
   8  26   2    20687.27    19480.79    693.19 o 
  10  26   2     4454.77     4481.06    429.34 o 
  12  26   2     2026.92     1820.41    166.81 o 
  14  26   2     4980.58     4934.54    379.56 o 
  16  26   2     1757.36     1813.70    186.66 o 
  18  26   2      727.70      708.47    114.77 o 
  20  26   2     4951.75     4877.34    581.07 o 
  22  26   2     2183.72     2297.53    345.13 o 
  24  26   2     2468.27     2534.98    470.66 o 
   2  28   2      177.29      236.61     98.78 o 
   4  28   2     3139.49     3009.77    270.98 o 
   6  28   2    12937.53    13160.91    320.71 o 
   8  28   2     5565.97     5843.95    532.91 o 
  10  28   2     7718.47     7791.86    359.36 o 
  12  28   2     3240.53     3220.08    291.93 o 
  14  28   2     7887.10     8322.14    717.19 o 
  16  28   2       32.09      158.95    141.16 o 
  18  28   2     5506.34     5732.81    583.21 o 
  20  28   2      560.16      410.72    181.66 o 
  22  28   2     5376.87     4837.60    676.87 o 
   0  30   2    15409.90    14551.12    483.26 o 
   2  30   2    10059.53    10219.89    316.32 o 
   4  30   2     8304.69     8603.84    313.62 o 
   6  30   2     1468.70     1725.50    148.69 o 
   8  30   2     5874.57     5924.36    550.32 o 
  10  30   2     1344.71     1543.69    183.22 o 
  12  30   2     2644.41     2616.28    294.93 o 
  14  30   2     1844.99     1859.78    249.72 o 
  16  30   2     4929.30     5345.34    476.49 o 
  18  30   2      310.51      590.98    169.11 o 
  20  30   2      662.81     1057.17    249.43 o 
  22  30   2     2886.12     2135.38    768.49 o 
   2  32   2     4018.10     3709.97    303.43 o 
   4  32   2      641.42      489.61     89.95 o 
   6  32   2     1227.38     1243.12    166.52 o 
   8  32   2      855.99      864.65    155.82 o 
  10  32   2     8095.75     8015.53    804.55 o 
  12  32   2     5223.53     5382.57    483.38 o 
  14  32   2     4589.83     3767.40    381.72 o 
  16  32   2     1122.28     1245.58    182.47 o 
  18  32   2     1006.44      675.30    172.23 o 
  20  32   2      209.42      221.22    289.26 o 
   0  34   2     3964.19     5093.25    683.42 o 
   2  34   2     3264.42     3038.54    287.76 o 
   4  34   2     8081.45     8751.25    696.62 o 
   6  34   2     1539.27     1824.93    245.39 o 
   8  34   2     3830.30     3723.64    384.23 o 
  10  34   2      833.04      595.92    160.62 o 
  12  34   2     3744.40     3229.48    442.97 o 
  14  34   2     1282.73      860.10    195.77 o 
  16  34   2     2944.85     2618.48    410.68 o 
   2  36   2     2730.58     2228.06    281.07 o 
   4  36   2      945.84     1210.47    181.50 o 
   6  36   2     4514.67     4006.47    497.60 o 
   8  36   2     1345.17      960.66    185.82 o 
  10  36   2     1739.83     1343.01    193.12 o 
  12  36   2      300.45      432.46    114.06 o 
   2  38   2     1865.98     1688.17    411.47 o 
   4  38   2     2082.51     1965.42   1267.10 o 
   6  38   2     1254.53      939.41    296.42 o 
   1   1   3    21297.77    21013.37    212.35 o 
   3   1   3   270347.63   257236.84   1459.00 o 
   5   1   3   160082.98   149589.55    779.48 o 
   7   1   3    37992.97    35002.71    243.20 o 
   9   1   3   101973.93   102594.94    591.56 o 
  11   1   3    18969.11    18633.25    211.40 o 
  13   1   3    31456.87    29924.20    302.92 o 
  15   1   3    17492.15    16725.04    239.26 o 
  17   1   3    24731.25    24359.70    281.15 o 
  19   1   3    13680.76    14809.71    233.62 o 
  21   1   3     5629.38     5591.77    200.27 o 
  23   1   3     8928.47     8998.92    707.14 o 
  25   1   3    10445.03    11536.77    694.23 o 
  27   1   3     6891.27     7340.39    569.57 o 
  29   1   3      535.12      328.21    110.97 o 
  31   1   3    12365.87    13850.06    902.33 o 
  33   1   3      509.98      574.53    146.46 o 
  35   1   3     3175.52     2804.92    449.95 o 
   1   3   3   151049.41   138563.16    663.44 o 
   3   3   3   129488.01   121259.77    760.37 o 
   5   3   3    84894.55    83714.90    395.55 o 
   7   3   3    52377.50    55104.61    272.22 o 
   9   3   3    54358.28    52196.63    364.32 o 
  11   3   3     4579.80     4717.58     88.76 o 
  13   3   3    25048.78    24567.63    276.64 o 
  15   3   3    57191.79    58362.08    631.88 o 
  17   3   3    30730.26    31284.14    392.09 o 
  19   3   3    11328.97    11194.33    312.47 o 
  21   3   3    15523.09    15189.40    541.83 o 
  23   3   3     5814.41     6385.89    468.09 o 
  25   3   3      476.91      387.72    175.29 o 
  27   3   3     7622.42     7267.00    484.38 o 
  29   3   3      303.18      481.24    220.07 o 
  31   3   3     4205.90     4846.62    561.87 o 
  33   3   3      433.23      535.94    195.13 o 
  35   3   3     5879.00     5010.05   1047.54 o 
   1   5   3   135587.69   125618.13   1183.83 o 
   3   5   3    89069.52    85544.21    578.30 o 
   5   5   3    41128.74    38325.61    267.89 o 
   7   5   3    13987.12    15714.55    160.65 o 
   9   5   3    30097.43    32882.89    227.72 o 
  11   5   3      514.67      675.27     50.90 o 
  13   5   3    21974.06    21952.21    259.78 o 
  15   5   3    24642.07    24928.65    277.36 o 
  17   5   3    31013.54    30323.05    377.90 o 
  19   5   3    13042.01    12972.42    236.26 o 
  21   5   3    13939.93    14121.04    361.58 o 
  23   5   3      616.76      557.08    157.14 o 
  25   5   3      570.58      634.88    117.32 o 
  27   5   3     2109.59     2154.08    184.68 o 
  29   5   3     8811.57     8763.44    541.11 o 
  31   5   3       90.11      451.65    165.94 o 
  33   5   3     4255.29     4601.50    573.68 o 
  35   5   3     3574.85     3677.93    511.41 o 
   1   7   3    33233.97    33204.02    312.86 o 
   3   7   3     6219.96     6072.53     81.78 o 
   5   7   3     5730.55     5837.50    133.88 o 
   7   7   3    32657.78    33441.49    235.63 o 
   9   7   3    13958.73    14452.25    213.83 o 
  11   7   3     2549.42     2799.80     90.63 o 
  13   7   3    40884.16    43117.54    353.67 o 
  15   7   3     4256.70     4217.06    134.24 o 
  17   7   3    21116.15    21984.02    202.39 o 
  19   7   3    20490.20    20798.06    338.94 o 
  21   7   3      654.66      630.33     74.07 o 
  23   7   3     1867.89     1650.40    153.80 o 
  25   7   3     2953.59     2942.13    263.76 o 
  27   7   3     5932.47     6175.00    636.12 o 
  29   7   3     6775.85     7394.42    653.78 o 
  31   7   3     3761.32     3475.60    558.49 o 
  33   7   3      178.75      352.68    258.59 o 
   1   9   3    59313.38    58905.02    380.48 o 
   3   9   3    44400.61    44517.14    396.83 o 
   5   9   3   125452.30   131493.59   1161.86 o 
   7   9   3    19781.45    19814.73    337.90 o 
   9   9   3    25963.67    27487.10    335.24 o 
  11   9   3     1448.21     1764.82     75.26 o 
  13   9   3     9816.60    10204.49    144.90 o 
  15   9   3     1698.93     1783.73    112.16 o 
  17   9   3    44324.61    45288.00    470.95 o 
  19   9   3    38003.96    37017.13    625.41 o 
  21   9   3     2249.69     2453.86    191.17 o 
  23   9   3     5982.26     6610.74    339.01 o 
  25   9   3     9439.96     9292.62    340.64 o 
  27   9   3      316.91      566.78    136.18 o 
  29   9   3     4384.76     4434.25    442.96 o 
  31   9   3     3353.53     4300.98    470.29 o 
  33   9   3     3903.48     3621.84    496.97 o 
   1  11   3    32779.50    34106.82    267.03 o 
   3  11   3     4007.16     3655.31    118.24 o 
   5  11   3     1925.09     2039.62     96.46 o 
   7  11   3     8832.93     9589.08    187.50 o 
   9  11   3    24404.22    25741.39    683.34 o 
  11  11   3     2679.20     2663.27     83.30 o 
  13  11   3     1252.95     1196.81     83.56 o 
  15  11   3     7932.36     7546.03    257.97 o 
  17  11   3    10796.04    10682.48    152.87 o 
  19  11   3     3189.30     3183.73    185.11 o 
  21  11   3     9415.28     9434.12    269.07 o 
  23  11   3     4208.60     3818.93    351.73 o 
  25  11   3      794.67      824.04    185.62 o 
  27  11   3     2485.37     2255.77    260.30 o 
  29  11   3        7.22      281.20    203.96 o 
  31  11   3     1601.55     1591.68    571.31 o 
  33  11   3     1089.56      737.28    167.31 o 
   1  13   3    80538.74    82390.67    742.20 o 
   3  13   3    52227.89    52363.74    474.57 o 
   5  13   3    36415.40    36272.75    466.82 o 
   7  13   3     3112.89     3740.42    295.80 o 
   9  13   3     5882.90     7272.60    166.57 o 
  11  13   3     2524.23     2587.66    201.09 o 
  13  13   3    57697.72    57877.91   1038.76 o 
  15  13   3    38204.70    38187.86    487.05 o 
  17  13   3     7638.42     8068.54    222.49 o 
  19  13   3    17253.35    16748.17    382.27 o 
  21  13   3    24949.21    23963.88    533.86 o 
  23  13   3     5473.96     4888.48    473.23 o 
  25  13   3     1595.11     1748.46    282.37 o 
  27  13   3     5364.22     4897.30    921.92 o 
  29  13   3     2178.70     2109.23    476.98 o 
  31  13   3     1413.70     1749.09    390.71 o 
  33  13   3     2133.34     2595.41    374.84 o 
   1  15   3    11570.82    11196.88    245.38 o 
   3  15   3    47408.48    48392.50    539.67 o 
   5  15   3    17766.18    17496.14    378.01 o 
   7  15   3     4313.75     4754.70    238.97 o 
   9  15   3    22321.84    22694.63    448.41 o 
  11  15   3    10977.26    10121.73    368.22 o 
  13  15   3    22774.15    21960.32    443.61 o 
  15  15   3     7674.71     8748.79    694.29 o 
  17  15   3     1291.73     1187.49     79.71 o 
  19  15   3    15244.69    15526.39    449.01 o 
  21  15   3     2462.98     2625.72    248.73 o 
  23  15   3     1800.19     1733.62    246.43 o 
  25  15   3     2490.58     2544.42    392.67 o 
  27  15   3       54.69      311.08    134.33 o 
  29  15   3     7894.56     6926.22   1039.78 o 
  31  15   3      994.22      754.17    178.29 o 
   1  17   3    88119.76    85869.19   1194.58 o 
   3  17   3    34491.61    34597.29    621.43 o 
   5  17   3    29709.46    29618.42    831.78 o 
   7  17   3    52448.16    52048.67   1097.43 o 
   9  17   3    26901.74    25951.12    679.38 o 
  11  17   3    11522.05    11539.55    300.88 o 
  13  17   3    23690.40    23185.91   1032.73 o 
  15  17   3    29882.55    30101.27    734.87 o 
  17  17   3     9266.91     9047.26    566.86 o 
  19  17   3    12071.95    12546.69    410.85 o 
  21  17   3     2393.16     1997.42    267.24 o 
  23  17   3     6485.66     6247.40    718.24 o 
  25  17   3     3292.63     3434.47    463.81 o 
  27  17   3      664.64      794.10    417.41 o 
  29  17   3     1953.17     1643.38    352.38 o 
  31  17   3     4898.49     4902.75   1696.50 o 
   1  19   3     6648.07     7183.64    495.16 o 
   3  19   3    19203.84    19543.28    330.71 o 
   5  19   3     2818.23     3077.44    356.20 o 
   7  19   3     8797.27     9641.15    386.10 o 
   9  19   3     4294.86     4330.40    384.53 o 
  11  19   3     7148.60     7447.49    633.86 o 
  13  19   3     5228.33     5302.93    461.11 o 
  15  19   3    12318.39    12440.14    383.65 o 
  17  19   3    14464.14    16511.57    591.64 o 
  19  19   3     3146.94     3212.61    279.81 o 
  21  19   3     1257.71      908.75    171.31 o 
  23  19   3     1762.75     1752.62    351.16 o 
  25  19   3     1106.62     1290.81    274.67 o 
  27  19   3      168.34      522.22    157.54 o 
  29  19   3     2465.17     2457.95    431.02 o 
   1  21   3    45076.13    46882.86    669.48 o 
   3  21   3    26829.67    27072.87    445.46 o 
   5  21   3    11640.41    12105.21    363.53 o 
   7  21   3    14788.95    13647.21    352.05 o 
   9  21   3     2571.78     2699.22    280.64 o 
  11  21   3    25733.34    27388.20    629.76 o 
  13  21   3     6858.94     7160.40    588.62 o 
  15  21   3    12352.08    12953.59    623.34 o 
  17  21   3     2588.20     2576.49    249.52 o 
  19  21   3    10172.01    10822.48    441.83 o 
  21  21   3      979.24     1011.55    161.81 o 
  23  21   3     1541.17     1535.47    273.44 o 
  25  21   3     3058.25     2880.51    564.99 o 
  27  21   3     1899.39     1806.84    450.17 o 
   1  23   3    30381.61    31272.42    610.21 o 
   3  23   3     7968.12     8546.92    281.34 o 
   5  23   3     2524.82     2280.33    200.04 o 
   7  23   3    11333.30    10937.93    342.76 o 
   9  23   3     4646.68     5097.33    409.59 o 
  11  23   3     2786.12     2922.56    225.99 o 
  13  23   3    33351.39    35667.93    646.12 o 
  15  23   3      614.01      567.31     91.11 o 
  17  23   3    24716.87    25639.29    448.18 o 
  19  23   3     7172.23     7226.97    585.18 o 
  21  23   3     2449.76     2721.62    287.34 o 
  23  23   3     1408.72     1147.85    219.94 o 
  25  23   3     1111.32     1236.61    245.78 o 
  27  23   3     1294.60     1413.15    433.11 o 
   1  25   3    13575.61    13469.84    459.23 o 
   3  25   3    10183.30    10453.14    332.12 o 
   5  25   3     3140.36     3046.55    283.95 o 
   7  25   3     4330.72     4551.47    384.23 o 
   9  25   3     3940.08     4211.00    361.41 o 
  11  25   3     3442.31     3898.78    343.04 o 
  13  25   3     2921.58     3137.01    234.43 o 
  15  25   3     1879.51     1806.07    177.74 o 
  17  25   3     2753.66     2797.62    278.01 o 
  19  25   3     2452.64     2702.60    340.62 o 
  21  25   3     1932.90     2085.42    297.75 o 
  23  25   3     5194.27     4679.39    636.85 o 
  25  25   3      531.59      322.22    361.98 o 
   1  27   3     3357.14     3569.89    328.79 o 
   3  27   3     4005.41     3746.62    367.16 o 
   5  27   3     4528.62     4039.56    333.21 o 
   7  27   3      563.40      667.36    113.03 o 
   9  27   3     1648.47     1766.80    186.78 o 
  11  27   3      232.13      326.78     88.64 o 
  13  27   3     3155.62     2840.81    274.31 o 
  15  27   3      508.18      555.69    193.00 o 
  17  27   3     3703.01     3673.83    337.75 o 
  19  27   3     1398.87     1149.33    222.76 o 
  21  27   3     5531.50     4947.06    650.70 o 
  23  27   3     2249.04     2228.15    475.13 o 
   1  29   3     7185.97     7568.82    542.67 o 
   3  29   3     1527.64     1271.35    114.01 o 
   5  29   3     5802.22     5285.99    379.41 o 
   7  29   3     2210.90     2310.01    231.37 o 
   9  29   3      485.63      477.78    114.83 o 
  11  29   3     2108.80     2023.85    204.93 o 
  13  29   3     9562.67    10489.29    842.00 o 
  15  29   3     1623.61     1443.06    218.21 o 
  17  29   3     2678.45     2618.64    276.96 o 
  19  29   3      891.91      781.82    209.39 o 
  21  29   3     1963.53     2208.78    354.37 o 
   1  31   3     3381.69     3166.50    283.07 o 
   3  31   3     4355.57     4315.62    382.12 o 
   5  31   3     5296.10     5627.92    433.21 o 
   7  31   3      815.30      839.91    124.17 o 
   9  31   3      954.82     1248.01    138.13 o 
  11  31   3     2582.00     2551.73    229.61 o 
  13  31   3     4909.41     5034.69    446.46 o 
  15  31   3      778.73     1103.78    190.89 o 
  17  31   3     2769.40     3104.82    381.27 o 
  19  31   3      479.51      495.74    179.52 o 
  21  31   3      188.43      378.23    365.19 o 
   1  33   3     1481.36     1176.42    154.17 o 
   3  33   3     3327.37     3366.45    311.75 o 
   5  33   3     1652.37     1987.12    213.50 o 
   7  33   3        3.94      192.86     82.42 o 
   9  33   3     7638.13     7965.62    722.20 o 
  11  33   3      278.38      286.83    105.05 o 
  13  33   3      622.61      558.24    156.66 o 
  15  33   3      416.31      456.92    169.03 o 
  17  33   3     1884.35     1592.21    264.64 o 
   1  35   3     1557.61     1696.08    298.63 o 
   3  35   3     3417.35     3333.44    339.26 o 
   5  35   3     2820.92     2246.92    311.32 o 
   7  35   3     4563.91     3714.35    500.91 o 
   9  35   3    10694.61    11157.72    605.87 o 
  11  35   3     1468.07     1585.07    220.79 o 
  13  35   3      992.99     1440.10    226.64 o 
  15  35   3     1635.35     1155.99    223.20 o 
   1  37   3      873.93      605.93    115.73 o 
   3  37   3      249.83      504.07    162.62 o 
   5  37   3     2664.21     2446.79    409.02 o 
   7  37   3      864.23      848.71    156.54 o 
   9  37   3     1030.86      685.43    160.99 o 
   0   0   4    90423.94    88722.70    746.77 o 
   4   0   4   228764.09   223019.52   1339.42 o 
   8   0   4     3193.50     3642.09    147.84 o 
  12   0   4    16261.25    16653.46    339.34 o 
  16   0   4     8527.12     9419.86    302.73 o 
  20   0   4     4937.84     4817.14    166.70 o 
  24   0   4     7406.46     7663.38    787.53 o 
  28   0   4    10067.01    10096.64    830.79 o 
  32   0   4      939.07     1364.16    329.01 o 
   2   2   4   265889.56   251656.69   1649.91 o 
   4   2   4   108747.02   106711.47    597.29 o 
   6   2   4    25794.07    26284.79    237.52 o 
   8   2   4    43189.07    42946.22    313.90 o 
  10   2   4     8578.63     8917.92    125.46 o 
  12   2   4    35301.91    35719.11    227.84 o 
  14   2   4    42711.46    44283.76    348.90 o 
  16   2   4    19258.00    19622.95    242.18 o 
  18   2   4    58547.59    60758.15    749.88 o 
  20   2   4      459.51      580.49     62.42 o 
  22   2   4     2649.55     2629.60    165.65 o 
  24   2   4    13557.56    13984.01    566.74 o 
  26   2   4     1322.51     1564.56    203.82 o 
  28   2   4     5873.04     6033.12    400.22 o 
  30   2   4     4535.69     5379.98    401.63 o 
  32   2   4     4195.47     3597.49    400.29 o 
  34   2   4     2139.98     1824.47    280.97 o 
   0   4   4   217983.58   206344.56   2297.81 o 
   2   4   4    76519.48    75482.70    387.69 o 
   4   4   4    14535.91    15722.45    170.09 o 
   6   4   4    13954.19    13889.59    153.16 o 
   8   4   4   111516.61   114319.94    795.96 o 
  10   4   4    10889.31    11638.44    158.17 o 
  12   4   4    31005.01    30975.57    324.40 o 
  14   4   4    25742.15    26749.15    343.70 o 
  16   4   4    19244.10    20035.58    335.29 o 
  18   4   4    15487.42    15988.65    266.46 o 
  20   4   4      128.02      187.15     64.72 o 
  22   4   4     4382.46     4061.73    161.53 o 
  24   4   4     3842.40     4161.41    303.27 o 
  26   4   4     4375.15     4757.65    454.73 o 
  28   4   4     1382.03     1201.79    147.26 o 
  30   4   4     5019.35     4502.83    497.08 o 
  32   4   4     4447.53     4507.95    404.79 o 
  34   4   4     2702.90     3309.56    628.37 o 
   2   6   4    41480.72    37679.74    299.01 o 
   4   6   4   110225.22   110969.80    605.67 o 
   6   6   4     1616.48     1566.00     45.90 o 
   8   6   4    38826.90    40316.00    349.93 o 
  10   6   4    37875.28    38543.41    319.24 o 
  12   6   4    31829.54    33289.05    404.01 o 
  14   6   4    42322.05    43428.97    460.96 o 
  16   6   4    17440.01    17166.48    238.44 o 
  18   6   4    12962.54    13012.85    235.68 o 
  20   6   4     2493.20     2291.70    217.44 o 
  22   6   4    24877.50    24757.32    448.78 o 
  24   6   4     1322.86     1570.90    155.20 o 
  26   6   4     3689.64     3587.81    267.88 o 
  28   6   4     9123.82    10028.40    682.62 o 
  30   6   4      958.00      811.52    198.86 o 
  32   6   4     3793.82     3608.36    454.73 o 
  34   6   4     4029.99     3427.97    839.86 o 
   0   8   4    38070.59    37123.99    606.18 o 
   2   8   4    18042.30    18362.06    222.94 o 
   4   8   4     8158.13     7881.14    111.64 o 
   6   8   4    55454.54    56250.91    414.44 o 
   8   8   4    10268.51     9727.27    160.41 o 
  10   8   4    40613.16    41845.02    361.80 o 
  12   8   4     7068.16     7157.78     95.99 o 
  14   8   4    27938.54    28789.27    313.98 o 
  16   8   4    10483.87    10255.68    222.32 o 
  18   8   4     4348.71     4117.35    123.21 o 
  20   8   4     8350.81     7928.93    463.13 o 
  22   8   4    21489.15    23045.51    546.56 o 
  24   8   4    12229.14    11367.84    890.83 o 
  26   8   4     7045.54     7277.06    563.86 o 
  28   8   4     6931.70     7512.24    769.84 o 
  30   8   4     2369.61     2602.61    363.38 o 
  32   8   4      327.80      174.53    303.91 o 
  34   8   4     1888.42     1632.61    459.62 o 
   2  10   4    10196.86    10226.13    147.31 o 
   4  10   4    38607.90    39803.20    524.19 o 
   6  10   4    46519.81    45967.73    422.28 o 
   8  10   4     8819.71     8233.76    312.89 o 
  10  10   4    34915.99    32425.55    449.26 o 
  12  10   4    18888.68    20658.62    347.77 o 
  14  10   4    38775.63    36904.39    663.00 o 
  16  10   4    32842.20    32443.96    344.21 o 
  18  10   4    10778.43    10929.61    282.66 o 
  20  10   4    48398.29    51708.55    861.69 o 
  22  10   4    12109.28    11679.07    316.14 o 
  24  10   4    11049.74    10773.34   1197.41 o 
  26  10   4    13978.23    14467.04   1780.00 o 
  28  10   4     1532.58     1936.83    349.09 o 
  30  10   4     6384.22     6444.14    957.33 o 
  32  10   4     1105.30      844.39    246.90 o 
   0  12   4    57292.12    58349.63    941.97 o 
   2  12   4     5321.92     4991.81    132.71 o 
   4  12   4    16037.65    14809.94    225.24 o 
   6  12   4    40652.30    42215.82    559.82 o 
   8  12   4     4567.17     5126.46    416.66 o 
  10  12   4     3173.29     3044.28    291.60 o 
  12  12   4     7540.44     7550.99    740.10 o 
  14  12   4    19869.65    19302.47    237.78 o 
  16  12   4     1483.63     1514.84     69.44 o 
  18  12   4    19108.20    18634.10    555.32 o 
  20  12   4     5294.70     4756.33    125.90 o 
  22  12   4     1480.75     1279.24    138.70 o 
  24  12   4     1600.40     1877.30    326.19 o 
  26  12   4     4350.59     4363.31    531.17 o 
  28  12   4       44.84      247.20    249.53 o 
  30  12   4     3359.71     3669.42    529.90 o 
  32  12   4      443.60      606.52    321.08 o 
   2  14   4      830.48      696.92     70.29 o 
   4  14   4    17363.20    17543.93    356.83 o 
   6  14   4    58222.10    59251.00   1058.71 o 
   8  14   4    24312.52    24261.68    537.28 o 
  10  14   4    27284.04    26905.50    590.52 o 
  12  14   4    19553.86    20658.90    398.85 o 
  14  14   4     3470.77     4063.97    335.81 o 
  16  14   4    26560.99    25872.41    653.52 o 
  18  14   4     5952.28     6183.94    476.81 o 
  20  14   4    22575.31    23929.52    482.80 o 
  22  14   4     8224.67     7558.12    823.04 o 
  24  14   4     1208.64     1369.53    451.40 o 
  26  14   4      464.86      274.13    289.21 o 
  28  14   4     4626.87     5147.70    512.95 o 
  30  14   4     1899.66     2197.93    584.12 o 
  32  14   4     9644.94     8868.90   1513.54 o 
   0  16   4    18649.02    20142.81    523.40 o 
   2  16   4     7325.14     7339.75    264.02 o 
   4  16   4     3084.35     2977.01    251.62 o 
   6  16   4    12481.08    12534.51    524.54 o 
   8  16   4     5127.16     4657.05    439.64 o 
  10  16   4      411.62      518.43    108.68 o 
  12  16   4    11498.65    11749.97    474.97 o 
  14  16   4     1509.38     1702.75    152.29 o 
  16  16   4      903.99      936.33    102.05 o 
  18  16   4    11275.19    11227.56    806.17 o 
  20  16   4     1540.81     1216.25    131.40 o 
  22  16   4    14049.64    15040.23    600.99 o 
  24  16   4     2237.45     2720.49    355.37 o 
  26  16   4     2061.38     2338.48    461.78 o 
  28  16   4      449.80      424.92    191.82 o 
  30  16   4      472.79      340.08    106.02 o 
   2  18   4     5900.13     6075.17    395.32 o 
   4  18   4     3969.04     4654.51    239.72 o 
   6  18   4    29573.38    27190.03    835.14 o 
   8  18   4      781.27     1001.70    161.15 o 
  10  18   4     3156.00     2883.65    319.07 o 
  12  18   4     8094.67     9511.67    621.10 o 
  14  18   4    11211.18    12187.21    416.68 o 
  16  18   4     8738.58     8669.91    440.42 o 
  18  18   4    12789.89    13162.58    417.06 o 
  20  18   4     5531.05     5377.21    454.65 o 
  22  18   4     6406.02     6016.21    533.63 o 
  24  18   4     1898.80     1843.38    537.37 o 
  26  18   4      122.56        2.54    225.09 o 
  28  18   4     6308.23     6169.40    833.82 o 
  30  18   4       82.07      361.48    186.84 o 
   0  20   4    25151.46    27111.83    629.14 o 
   2  20   4     2823.47     2867.93    240.50 o 
   4  20   4    19539.04    19248.92    387.41 o 
   6  20   4     7043.44     6278.00    503.51 o 
   8  20   4    20695.05    20391.83    813.62 o 
  10  20   4     8973.00     8416.83    453.65 o 
  12  20   4     1531.54     1842.98    177.33 o 
  14  20   4      585.88     1015.25    125.15 o 
  16  20   4     2700.94     2625.57    230.25 o 
  18  20   4      286.99      455.65    143.36 o 
  20  20   4     9371.17     9245.09    665.45 o 
  22  20   4     3481.93     3111.16    359.39 o 
  24  20   4      376.26      598.99    166.37 o 
  26  20   4     2133.83     2528.75    381.31 o 
  28  20   4     1479.74     1567.34    295.58 o 
   2  22   4     3498.62     3385.68    301.53 o 
   4  22   4     2619.52     2720.81    253.29 o 
   6  22   4    13833.69    14889.74    619.85 o 
   8  22   4     7889.95     8739.37    664.31 o 
  10  22   4    23655.39    23777.20    805.48 o 
  12  22   4     2326.99     2183.13    249.56 o 
  14  22   4      370.95      356.12    126.33 o 
  16  22   4     2444.19     2457.49    230.98 o 
  18  22   4      558.66      601.55    115.72 o 
  20  22   4      431.70      443.42    116.87 o 
  22  22   4     7534.11     7719.53    722.87 o 
  24  22   4     1500.14     1529.79    412.77 o 
  26  22   4      653.02     1103.82    324.67 o 
   0  24   4    35617.33    36029.57   1172.52 o 
   2  24   4    33169.08    32994.29    612.11 o 
   4  24   4    10708.84    11613.97    462.16 o 
   6  24   4     6640.18     7140.37    637.46 o 
   8  24   4     5872.74     6168.47    432.93 o 
  10  24   4    21053.59    20310.07    777.59 o 
  12  24   4     9513.72     9306.29    541.09 o 
  14  24   4     2023.00     2560.58    223.79 o 
  16  24   4     8653.01     8581.02    623.04 o 
  18  24   4      138.69      410.34    113.91 o 
  20  24   4      937.05     1058.77    230.59 o 
  22  24   4     2162.93     2010.76    395.59 o 
  24  24   4     9445.98     8727.98   1739.69 o 
  26  24   4      255.65      870.26    235.69 o 
   2  26   4    10756.05    10958.31    321.49 o 
   4  26   4      268.88      387.26    104.20 o 
   6  26   4     7553.29     8272.53    603.88 o 
   8  26   4    13758.76    12635.81    369.66 o 
  10  26   4     1256.98     1545.15    212.51 o 
  12  26   4      283.77      561.85    156.03 o 
  14  26   4     8354.21     6859.76    529.02 o 
  16  26   4      436.87      462.32    155.24 o 
  18  26   4     1803.21     1821.26    217.62 o 
  20  26   4     3651.73     3892.73    484.72 o 
  22  26   4     3308.10     3099.67    381.81 o 
  24  26   4     3444.16     2726.44    444.40 o 
   0  28   4     1725.37     1593.46    248.27 o 
   2  28   4     2093.87     2100.38    239.73 o 
   4  28   4     7608.61     6721.63    532.37 o 
   6  28   4     2762.28     2449.79    301.34 o 
   8  28   4     3492.68     3770.87    301.28 o 
  10  28   4      725.99      660.42    106.67 o 
  12  28   4     1234.83     1281.72    164.15 o 
  14  28   4     3530.85     3746.04    318.16 o 
  16  28   4     3084.95     2934.50    335.47 o 
  18  28   4     1706.35     1683.89    233.09 o 
  20  28   4     4826.17     4522.75    732.29 o 
  22  28   4      930.59      741.35    209.24 o 
   2  30   4     1338.93     1249.20    140.47 o 
   4  30   4     5468.85     5586.00    417.55 o 
   6  30   4      984.34      926.93    122.53 o 
   8  30   4     1312.27     1329.39    179.24 o 
  10  30   4     5833.44     5715.32    502.92 o 
  12  30   4      777.94      732.35    151.95 o 
  14  30   4      534.76      586.61    141.04 o 
  16  30   4     4005.50     4472.42    521.27 o 
  18  30   4     1210.92     1265.88    203.03 o 
  20  30   4     5333.18     5230.57    815.54 o 
   0  32   4     2892.64     2501.38    430.37 o 
   2  32   4     4074.51     4260.15    367.12 o 
   4  32   4     2105.29     1938.29    220.95 o 
   6  32   4     1363.39     1609.87    180.65 o 
   8  32   4     3571.52     3719.03    377.67 o 
  10  32   4     1421.39     1684.99    279.01 o 
  12  32   4     1143.31      986.35    156.88 o 
  14  32   4     1618.84     1866.55    311.36 o 
  16  32   4     1630.41     1535.83    191.51 o 
  18  32   4     2380.11     1994.63    327.01 o 
   2  34   4      301.85      399.71    145.88 o 
   4  34   4     1325.11     1248.91    183.57 o 
   6  34   4     4304.14     4470.50    391.18 o 
   8  34   4      319.35      407.13    112.00 o 
  10  34   4     1097.19      898.64    140.40 o 
  12  34   4     1810.45     1732.37    261.62 o 
  14  34   4     7847.35     6926.99    925.82 o 
  16  34   4      404.70      432.95    140.39 o 
   0  36   4     8084.45     8214.72   1535.02 o 
   2  36   4     4181.61     4075.55    414.06 o 
   4  36   4     1214.17     1310.27    202.23 o 
   6  36   4     1381.90     1687.11    205.48 o 
   8  36   4      500.65      519.66    124.04 o 
  10  36   4      544.07      522.66    126.72 o 
  12  36   4     3959.51     3705.57    877.58 o 
   2  38   4      516.57      210.47    191.81 o 
   4  38   4     1458.55     1047.52    496.67 o 
   1   1   5    73473.03    69818.09    336.45 o 
   3   1   5   144696.11   142385.67    889.66 o 
   5   1   5    45931.13    43821.35    250.40 o 
   7   1   5    42763.66    41688.05    309.84 o 
   9   1   5   103457.04   110134.13    651.10 o 
  11   1   5    26647.85    25736.02    281.62 o 
  13   1   5   105857.06   109637.09    759.69 o 
  15   1   5    10278.64     9970.05    121.28 o 
  17   1   5    57825.74    58608.20    597.49 o 
  19   1   5      750.63      681.53     80.38 o 
  21   1   5    18800.23    18330.79    408.38 o 
  23   1   5      244.45      357.62    121.42 o 
  25   1   5    15946.70    17063.45    840.79 o 
  27   1   5     3804.49     4701.85    326.62 o 
  29   1   5     3562.66     3868.69    477.65 o 
  31   1   5     2053.82     1864.46    220.73 o 
  33   1   5     6498.28     6590.21   1186.76 o 
   1   3   5    27383.84    25575.97    250.50 o 
   3   3   5   115817.04   113347.11    661.66 o 
   5   3   5    66748.98    68856.23    379.96 o 
   7   3   5    11580.65    12739.82    144.82 o 
   9   3   5   148637.44   152991.84    838.62 o 
  11   3   5    40754.55    41956.65    404.50 o 
  13   3   5    38804.79    36744.77    393.82 o 
  15   3   5     7321.94     6975.27    235.16 o 
  17   3   5    24530.42    24637.75    238.23 o 
  19   3   5     8923.71     8703.17    113.61 o 
  21   3   5    40293.09    40285.39    700.52 o 
  23   3   5        9.50      115.65     45.88 o 
  25   3   5     6462.94     6286.24    551.04 o 
  27   3   5     5528.22     5403.79    386.36 o 
  29   3   5     8211.10     7968.38    666.49 o 
  31   3   5      879.76      802.55    194.62 o 
  33   3   5     7270.98     7210.63    843.14 o 
   1   5   5    54682.72    54324.70    301.99 o 
   3   5   5     9115.91     9248.11    152.58 o 
   5   5   5    19327.92    20579.24    184.19 o 
   7   5   5    10974.05    10102.32    132.42 o 
   9   5   5     6552.23     6353.52    157.82 o 
  11   5   5     9137.42     9232.20    140.88 o 
  13   5   5    26613.24    25545.27    297.57 o 
  15   5   5    12146.43    11323.15    165.63 o 
  17   5   5     4753.43     4825.22    174.95 o 
  19   5   5     1416.04     1433.75    112.43 o 
  21   5   5    13334.11    13034.23    514.02 o 
  23   5   5     3168.63     3010.94    249.66 o 
  25   5   5     7824.97     8095.24    587.91 o 
  27   5   5      548.75      681.86    173.76 o 
  29   5   5     4751.96     5175.90    513.88 o 
  31   5   5     5682.06     5193.05    591.84 o 
  33   5   5     5358.95     5840.99    672.12 o 
   1   7   5     8459.78     9009.90    121.69 o 
   3   7   5   202198.02   210332.50   1233.69 o 
   5   7   5     1274.37     1141.93     66.87 o 
   7   7   5    41425.47    39866.58    278.87 o 
   9   7   5    43504.05    47376.24    396.84 o 
  11   7   5      482.40      738.01     48.84 o 
  13   7   5    33937.46    34826.57    417.86 o 
  15   7   5    14300.23    14647.61    240.31 o 
  17   7   5    13508.59    13103.93    273.25 o 
  19   7   5     6940.49     6775.93    249.61 o 
  21   7   5    11289.00    11291.16    582.17 o 
  23   7   5      159.42      225.19    101.09 o 
  25   7   5     6199.44     6417.17    534.74 o 
  27   7   5      966.05     1200.14    192.20 o 
  29   7   5     3075.76     4012.15    511.71 o 
  31   7   5      541.13      551.30    168.57 o 
  33   7   5     2770.57     2485.09    510.31 o 
   1   9   5    88647.73    88200.13    614.39 o 
   3   9   5    12785.59    12456.57    187.65 o 
   5   9   5     3045.47     2617.21    107.61 o 
   7   9   5     9862.52    10253.60    158.20 o 
   9   9   5    32861.88    35671.46    327.43 o 
  11   9   5     8597.28     8618.67    130.04 o 
  13   9   5    10990.78    10798.00    275.14 o 
  15   9   5      891.03      734.59     69.68 o 
  17   9   5    54281.12    54195.93    546.90 o 
  19   9   5     7502.88     7239.17    187.92 o 
  21   9   5     1308.02     1119.51    124.93 o 
  23   9   5     1247.75     1193.34    190.89 o 
  25   9   5      860.44     1347.73    285.80 o 
  27   9   5     2441.48     2169.15    328.85 o 
  29   9   5     1843.49     2472.20    313.53 o 
  31   9   5      867.99      800.77    252.16 o 
  33   9   5     1236.33     1500.50    453.01 o 
   1  11   5    21598.01    20187.63    289.22 o 
   3  11   5    48371.28    45298.93    520.59 o 
   5  11   5      848.64      828.41     53.12 o 
   7  11   5    55382.41    61719.89   1435.38 o 
   9  11   5     1553.91     1565.08    194.35 o 
  11  11   5    22017.23    22687.01    794.78 o 
  13  11   5    12904.77    12867.87    246.42 o 
  15  11   5    16615.82    15968.43    470.98 o 
  17  11   5    50259.97    51484.96   1065.31 o 
  19  11   5    15906.28    16384.24    417.28 o 
  21  11   5      737.78      736.40    220.85 o 
  23  11   5     4041.20     3923.04    366.90 o 
  25  11   5     1181.24     1055.33    199.16 o 
  27  11   5       50.86      231.50    183.99 o 
  29  11   5     1635.98     1886.79    334.08 o 
  31  11   5     4006.00     4517.27    697.64 o 
  33  11   5     5939.93     6165.55   1448.24 o 
   1  13   5     7868.56     7531.26    241.48 o 
   3  13   5    17479.43    16735.58    252.48 o 
   5  13   5    66474.88    68450.94    716.98 o 
   7  13   5    47323.85    48453.20   1354.17 o 
   9  13   5      317.19      399.74    116.77 o 
  11  13   5    16094.69    14726.40    858.62 o 
  13  13   5    32685.36    31340.57    614.14 o 
  15  13   5    21597.78    22373.85   1012.30 o 
  17  13   5    10164.06     8677.51    597.03 o 
  19  13   5     1879.49     2008.25    190.56 o 
  21  13   5    26267.50    26811.02    722.46 o 
  23  13   5     3990.83     3461.73    383.76 o 
  25  13   5      395.81      703.03    174.54 o 
  27  13   5     1146.70     1120.99    207.84 o 
  29  13   5     1285.95     1363.28    337.93 o 
  31  13   5     2036.68     1989.67    560.75 o 
   1  15   5    93195.43    92960.47   1105.26 o 
   3  15   5    37248.09    36503.24    518.35 o 
   5  15   5    31751.86    30160.37    510.65 o 
   7  15   5    37874.77    38259.98    934.20 o 
   9  15   5    56314.47    56971.54   1044.10 o 
  11  15   5    31954.16    31404.01    919.19 o 
  13  15   5    31148.35    30279.10    662.82 o 
  15  15   5    14211.66    14213.49    463.47 o 
  17  15   5     6292.36     6536.97    467.77 o 
  19  15   5    21011.96    20879.55    439.23 o 
  21  15   5     7059.86     7193.00    598.47 o 
  23  15   5     2607.92     2293.25    288.59 o 
  25  15   5     9722.80    10152.24   1022.17 o 
  27  15   5      112.28      250.39    242.68 o 
  29  15   5      288.25      646.11    370.40 o 
  31  15   5     2614.32     1604.15    550.36 o 
   1  17   5    32191.20    31812.18    517.11 o 
   3  17   5    14551.07    15347.58    274.09 o 
   5  17   5    23610.83    23937.82    356.11 o 
   7  17   5    26975.53    26020.81    526.24 o 
   9  17   5     1394.77     1693.48    229.71 o 
  11  17   5     4615.69     4231.75    436.92 o 
  13  17   5     7358.87     7210.02    623.31 o 
  15  17   5     5325.84     5684.87    474.65 o 
  17  17   5    13779.36    13346.80    379.23 o 
  19  17   5     9681.13    10326.21    487.16 o 
  21  17   5     2050.96     2301.10    211.86 o 
  23  17   5      487.88      496.62    125.99 o 
  25  17   5     1198.71     1353.67    261.40 o 
  27  17   5     2612.97     2245.40    481.04 o 
  29  17   5     1355.77     1277.71    288.07 o 
   1  19   5    42568.12    41445.08    890.47 o 
   3  19   5    60937.66    60534.03    845.82 o 
   5  19   5    18687.29    20011.85    561.22 o 
   7  19   5    11004.28    10464.35    348.86 o 
   9  19   5    48832.98    47103.77   1091.52 o 
  11  19   5    13831.97    14408.91    531.34 o 
  13  19   5     3424.29     3430.23    298.24 o 
  15  19   5    63334.09    65029.12    948.23 o 
  17  19   5     9526.51     9854.58    582.10 o 
  19  19   5     4437.20     4962.04    454.18 o 
  21  19   5     5576.92     5777.60    447.18 o 
  23  19   5     3710.44     3949.84    419.42 o 
  25  19   5     2962.89     3288.34    712.83 o 
  27  19   5     9922.16     9039.62   1297.18 o 
  29  19   5     1478.96     1545.45    324.18 o 
   1  21   5     6965.22     6428.54    474.25 o 
   3  21   5      444.74      482.79     86.37 o 
   5  21   5      161.29      235.64     80.25 o 
   7  21   5     2315.94     2543.49    234.92 o 
   9  21   5     2321.75     2556.53    222.73 o 
  11  21   5    26659.53    27991.43    740.01 o 
  13  21   5    15353.34    16116.95    428.88 o 
  15  21   5     5683.61     5840.05    507.68 o 
  17  21   5     1569.57     1404.32    162.91 o 
  19  21   5      577.51      545.26     96.80 o 
  21  21   5      919.72     1172.57    163.98 o 
  23  21   5     1488.77     1832.03    282.18 o 
  25  21   5       54.34      439.45    196.73 o 
  27  21   5     5586.74     4924.31   1018.79 o 
   1  23   5     2382.31     2691.67    208.27 o 
   3  23   5    12461.80    12633.43    352.66 o 
   5  23   5    35212.00    34719.09    722.11 o 
   7  23   5    13442.76    14195.72    571.24 o 
   9  23   5     7314.40     7649.75    616.90 o 
  11  23   5    22712.53    22355.84    546.55 o 
  13  23   5     8898.25     8449.33    561.44 o 
  15  23   5     7834.27     8916.54    660.57 o 
  17  23   5     2597.11     2814.24    297.43 o 
  19  23   5    11809.33    11617.37    513.00 o 
  21  23   5      875.35      836.33    185.23 o 
  23  23   5     3005.72     3024.19    399.06 o 
  25  23   5     2193.39     1540.80    626.36 o 
   1  25   5     4893.61     4875.68    416.21 o 
   3  25   5      348.07      341.93     97.51 o 
   5  25   5     3171.63     3715.56    344.29 o 
   7  25   5     1111.99     1119.28    134.83 o 
   9  25   5    10010.02    10361.74    766.78 o 
  11  25   5     3691.69     4092.47    342.92 o 
  13  25   5      736.70      536.42    107.32 o 
  15  25   5     4789.17     4391.74    421.74 o 
  17  25   5      611.08      724.38    154.00 o 
  19  25   5     2288.97     2637.15    310.49 o 
  21  25   5     1583.55     1496.85    259.77 o 
  23  25   5     1425.88     1335.98    289.76 o 
  25  25   5      291.64      359.22    341.40 o 
   1  27   5     7823.96     7262.47    364.49 o 
   3  27   5     1961.51     1917.58    200.87 o 
   5  27   5     7943.15     8174.08    619.48 o 
   7  27   5     3450.14     3742.28    342.49 o 
   9  27   5     1455.59     1839.41    175.93 o 
  11  27   5     1738.87     1791.59    191.00 o 
  13  27   5      466.92      466.71     89.25 o 
  15  27   5     7832.13     7127.98    496.15 o 
  17  27   5      134.47      362.39    127.66 o 
  19  27   5      772.57      840.22    221.65 o 
  21  27   5      591.71      999.17    250.02 o 
  23  27   5       60.03      264.17    160.09 o 
   1  29   5      983.76     1158.55    127.38 o 
   3  29   5     2623.55     2236.60    193.87 o 
   5  29   5     2895.20     3255.67    290.52 o 
   7  29   5     2935.21     2754.07    184.64 o 
   9  29   5      482.16      563.25    100.45 o 
  11  29   5      764.79      862.66    126.83 o 
  13  29   5      276.11      362.43     79.63 o 
  15  29   5      784.63     1088.36    173.21 o 
  17  29   5     2921.23     2779.19    302.04 o 
  19  29   5       45.74      268.06    165.65 o 
  21  29   5     3832.45     3379.55    509.66 o 
   1  31   5     1015.29      979.23    117.10 o 
   3  31   5     4732.84     4647.56    428.02 o 
   5  31   5     1242.54     1343.91    153.73 o 
   7  31   5      269.85      505.78     91.72 o 
   9  31   5      386.82      463.70    113.10 o 
  11  31   5     1394.35     1562.67    151.59 o 
  13  31   5     2163.84     2849.09    257.32 o 
  15  31   5     3589.51     3964.28    387.46 o 
  17  31   5     1067.57     1331.48    185.80 o 
  19  31   5     1194.32      836.41    330.47 o 
   1  33   5     4973.51     5223.58    525.31 o 
   3  33   5     9572.42    10069.32    861.73 o 
   5  33   5      828.14      757.54    112.36 o 
   7  33   5      368.11      553.48    121.48 o 
   9  33   5     1060.46     1438.38    226.44 o 
  11  33   5     2340.49     2529.72    283.35 o 
  13  33   5     1919.11     2060.01    291.02 o 
  15  33   5      284.11      256.40    169.11 o 
  17  33   5     4006.93     3493.69    547.43 o 
   1  35   5     1385.66     1045.31    195.55 o 
   3  35   5     7212.01     7998.74    716.35 o 
   5  35   5      167.23      599.74    111.86 o 
   7  35   5      315.95      292.08    108.13 o 
   9  35   5     1523.34     1515.59    198.26 o 
  11  35   5      395.15      446.64    130.86 o 
  13  35   5     1610.60     1230.10    180.72 o 
   1  37   5     4146.58     3677.59    522.94 o 
   3  37   5     4821.20     4197.90    657.10 o 
   5  37   5     4822.11     4338.31    609.26 o 
   7  37   5     7647.26     7176.26   1102.69 o 
   2   0   6    33838.96    35535.75    360.24 o 
   6   0   6     1669.52     1557.54    115.15 o 
  10   0   6    24087.06    23588.35    412.63 o 
  14   0   6    10738.38    11377.00    262.03 o 
  18   0   6    56653.13    55428.45    785.44 o 
  22   0   6    10248.05    11071.78    900.58 o 
  26   0   6     1216.14     1308.97    367.21 o 
  30   0   6     4140.68     3474.86    570.88 o 
  34   0   6     1860.24     2985.52   1127.09 o 
   0   2   6    67569.78    63866.30    436.69 o 
   2   2   6    55823.75    56072.36    398.31 o 
   4   2   6     4017.23     4464.53     96.16 o 
   6   2   6    53028.59    54580.75    360.99 o 
   8   2   6    41070.02    40082.25    474.67 o 
  10   2   6   183230.41   199271.00   1341.95 o 
  12   2   6    50335.09    50977.47    418.72 o 
  14   2   6    13183.13    14235.06    319.91 o 
  16   2   6    38179.18    37956.43    434.84 o 
  18   2   6    12033.08    11254.13    333.03 o 
  20   2   6     6394.57     6344.26    195.74 o 
  22   2   6     2547.31     2430.23    192.08 o 
  24   2   6      181.19      233.66    102.72 o 
  26   2   6     2885.06     2730.97    231.96 o 
  28   2   6     5126.30     5207.67    587.35 o 
  30   2   6     3588.40     3070.71    404.46 o 
  32   2   6     2400.83     2583.78    427.89 o 
  34   2   6      843.31      933.74    372.60 o 
   2   4   6     7956.07     8239.09    114.32 o 
   4   4   6    35777.34    35169.84    231.97 o 
   6   4   6    35171.47    34969.75    337.98 o 
   8   4   6    40593.85    42561.46    476.63 o 
  10   4   6     1373.72     1180.68     78.81 o 
  12   4   6     3085.13     3361.33    175.99 o 
  14   4   6    15570.00    15448.84    214.76 o 
  16   4   6       32.36      201.83     46.16 o 
  18   4   6    14590.06    13937.27    206.50 o 
  20   4   6     2535.61     2413.50     96.90 o 
  22   4   6     9589.80     9537.81    370.75 o 
  24   4   6     5064.74     5699.52    454.22 o 
  26   4   6     1014.05     1261.53    162.44 o 
  28   4   6      531.33      495.11    128.85 o 
  30   4   6     2127.21     2464.81    277.38 o 
  32   4   6     2591.31     2233.61    369.16 o 
  34   4   6     1770.83     1626.65    336.98 o 
   0   6   6    64257.18    61019.92    734.02 o 
   2   6   6    15144.19    14741.24    206.72 o 
   4   6   6    18409.57    15999.29    245.94 o 
   6   6   6    28423.64    29191.11    304.44 o 
   8   6   6    83673.57    87202.97    650.36 o 
  10   6   6     2342.75     2252.06    124.15 o 
  12   6   6     4668.50     3746.46    146.65 o 
  14   6   6    40541.85    40474.00    451.49 o 
  16   6   6     5218.56     5036.64    111.26 o 
  18   6   6     8022.47     8177.41    223.28 o 
  20   6   6      289.80      499.01    128.38 o 
  22   6   6     4644.42     4843.93    348.95 o 
  24   6   6     6088.93     6370.42    408.70 o 
  26   6   6     3196.60     3719.13    341.69 o 
  28   6   6     2343.63     2483.73    359.72 o 
  30   6   6     1639.24     1426.65    299.04 o 
  32   6   6     5207.44     5464.69    711.30 o 
   2   8   6    75250.02    76451.05    627.57 o 
   4   8   6     7551.41     8501.53    168.40 o 
   6   8   6     2428.59     1843.42     86.45 o 
   8   8   6    19048.48    18373.62    317.81 o 
  10   8   6    74412.28    75574.50    919.92 o 
  12   8   6     2937.67     3135.33     98.81 o 
  14   8   6    43926.20    43749.34    481.47 o 
  16   8   6    16577.14    15791.50    379.19 o 
  18   8   6      913.19      900.65     79.98 o 
  20   8   6     3118.73     3178.92    136.32 o 
  22   8   6    18014.72    17591.90    718.98 o 
  24   8   6      833.70      846.57    150.36 o 
  26   8   6     2082.53     2086.33    239.80 o 
  28   8   6     8884.35     9399.46    776.40 o 
  30   8   6      688.22      721.28    192.60 o 
  32   8   6     2280.35     1950.78    468.46 o 
   0  10   6    43100.28    41342.91    557.09 o 
   2  10   6     3798.60     3887.69    154.03 o 
   4  10   6    10172.91     9807.83    185.08 o 
   6  10   6    39447.91    40625.21    487.11 o 
   8  10   6    23454.29    24102.83    415.74 o 
  10  10   6     2421.83     2615.04     63.63 o 
  12  10   6     7531.67     7886.06    406.61 o 
  14  10   6    25939.18    26115.47    392.71 o 
  16  10   6    14234.00    13931.41    179.73 o 
  18  10   6     7326.39     7225.57    297.26 o 
  20  10   6     3836.99     4211.59    181.58 o 
  22  10   6     1202.24     1450.78    224.68 o 
  24  10   6      335.87      372.80     92.67 o 
  26  10   6     1532.45     1353.46    245.95 o 
  28  10   6      568.64     1079.14    193.95 o 
  30  10   6     7091.99     7187.64    946.06 o 
  32  10   6     3659.44     3753.04    551.98 o 
   2  12   6     2834.35     3277.64    132.22 o 
   4  12   6    11954.87    12015.05    226.27 o 
   6  12   6    31113.13    30525.32    434.23 o 
   8  12   6    23505.57    22979.22    461.38 o 
  10  12   6    68471.07    68851.13   1094.17 o 
  12  12   6    26768.28    26279.86    569.59 o 
  14  12   6     1975.46     2090.01    142.49 o 
  16  12   6     2086.34     1983.72    162.35 o 
  18  12   6    34022.15    33087.52    879.88 o 
  20  12   6    44357.77    45209.86    986.32 o 
  22  12   6     1366.27     1286.86    183.20 o 
  24  12   6     1445.58     1134.38    149.45 o 
  26  12   6     4043.40     3867.03    552.67 o 
  28  12   6      121.13      754.44    310.40 o 
  30  12   6     4861.70     4641.11    672.07 o 
  32  12   6     1763.09     1762.83    658.26 o 
   0  14   6    15324.39    15662.18    383.11 o 
   2  14   6    13366.98    13031.28    224.89 o 
   4  14   6     4563.02     4714.14    167.68 o 
   6  14   6      470.68      588.10     89.02 o 
   8  14   6     6591.68     5755.12    302.68 o 
  10  14   6    10413.57    10486.10    342.68 o 
  12  14   6     1205.58     1235.41    183.30 o 
  14  14   6     6490.95     6507.12    550.42 o 
  16  14   6     3922.80     3914.81    316.82 o 
  18  14   6     1048.11     1145.42    174.61 o 
  20  14   6     1248.61     1506.22    150.50 o 
  22  14   6     5193.04     4741.55    348.79 o 
  24  14   6     1288.87     1031.80    149.65 o 
  26  14   6     1094.88     1417.10    286.34 o 
  28  14   6     3661.29     3919.31    603.16 o 
  30  14   6     5077.89     4788.83    776.83 o 
   2  16   6     9038.32     8198.25    198.00 o 
   4  16   6     1124.37     1222.97    134.94 o 
   6  16   6    34656.78    33286.49    976.08 o 
   8  16   6     5894.99     6883.24    631.37 o 
  10  16   6     7597.46     7392.83    358.00 o 
  12  16   6      478.89      660.47    180.58 o 
  14  16   6    16924.25    15509.52    623.95 o 
  16  16   6    50648.52    50885.31   1064.61 o 
  18  16   6    24375.21    24318.31    702.87 o 
  20  16   6      520.48      817.02    136.92 o 
  22  16   6     3497.19     2858.13    290.14 o 
  24  16   6     3539.71     3355.47    390.32 o 
  26  16   6        1.70      380.18    144.91 o 
  28  16   6     3126.11     3403.15    525.70 o 
  30  16   6      971.47      621.49    222.73 o 
   0  18   6    13303.63    12956.86    304.47 o 
   2  18   6     5859.94     5461.60    303.45 o 
   4  18   6     2416.31     2559.89    222.02 o 
   6  18   6    12506.83    11882.10    494.96 o 
   8  18   6    18418.25    17891.44    475.93 o 
  10  18   6    13317.40    13257.98    573.67 o 
  12  18   6     1392.44     1822.76    292.65 o 
  14  18   6     2680.25     2414.83    285.63 o 
  16  18   6    14180.99    14491.09    453.41 o 
  18  18   6     8307.37     7838.43    781.75 o 
  20  18   6     3779.89     3505.11    364.39 o 
  22  18   6     1356.54     1586.58    199.05 o 
  24  18   6      796.95      713.87    131.33 o 
  26  18   6       71.62      493.72    533.02 o 
  28  18   6      751.62      742.54    196.16 o 
   2  20   6    25033.96    26425.29    568.33 o 
   4  20   6     4368.65     3960.69    307.64 o 
   6  20   6       43.77      171.56    106.21 o 
   8  20   6    12725.60    11770.95    483.88 o 
  10  20   6     9464.10     9268.09    434.33 o 
  12  20   6     6312.28     6462.95    514.03 o 
  14  20   6    17268.16    16301.61    491.82 o 
  16  20   6     3478.27     4191.24    322.63 o 
  18  20   6     1688.02     2023.91    185.60 o 
  20  20   6     8041.73     7581.31    689.86 o 
  22  20   6     5353.48     4752.33    485.81 o 
  24  20   6     5355.09     5004.53    498.26 o 
  26  20   6      393.49      586.89    174.29 o 
  28  20   6      546.81      497.45    153.34 o 
   0  22   6     8303.47     9076.49    440.48 o 
   2  22   6     2943.37     3317.14    260.47 o 
   4  22   6    54575.06    54576.16    930.26 o 
   6  22   6    30978.49    30445.07    650.26 o 
   8  22   6    16807.10    17748.91    542.87 o 
  10  22   6     8475.90     8364.83    481.39 o 
  12  22   6    13988.47    14721.16    588.71 o 
  14  22   6     3451.06     3422.77    326.08 o 
  16  22   6     1289.74     1250.05    163.55 o 
  18  22   6     2567.83     2948.13    265.59 o 
  20  22   6       28.42      236.35     73.30 o 
  22  22   6     1401.82     1674.84    287.62 o 
  24  22   6     5512.65     5630.87    905.43 o 
  26  22   6     3365.16     3829.84    538.03 o 
   2  24   6      130.51      257.47     70.38 o 
   4  24   6      695.31      807.15     95.10 o 
   6  24   6     6816.89     7509.50    610.76 o 
   8  24   6     2844.85     3231.54    281.88 o 
  10  24   6     1425.97     1445.34    158.09 o 
  12  24   6     1333.22     1314.64    141.15 o 
  14  24   6      725.88      762.19     98.34 o 
  16  24   6     1181.27     1082.63    149.96 o 
  18  24   6     4163.85     4042.77    354.05 o 
  20  24   6     6593.51     6378.82    583.53 o 
  22  24   6     1500.30     1275.78    279.05 o 
  24  24   6      798.87     1243.33    382.93 o 
   0  26   6    23853.86    24083.30   1168.81 o 
   2  26   6     3250.71     2913.99    277.25 o 
   4  26   6     1049.47     1001.19    155.43 o 
   6  26   6     6360.67     6688.94    566.31 o 
   8  26   6    28389.54    27382.98    550.99 o 
  10  26   6      423.99      629.04    110.75 o 
  12  26   6     3003.25     3048.27    263.19 o 
  14  26   6      402.52      521.58    142.09 o 
  16  26   6     3041.27     2899.10    216.58 o 
  18  26   6      465.90      415.36    144.48 o 
  20  26   6     9150.69     8663.92    956.97 o 
  22  26   6     2161.56     2234.88    367.29 o 
   2  28   6     4409.68     4716.21    413.25 o 
   4  28   6      149.51      281.53     95.07 o 
   6  28   6      328.86      330.56    104.10 o 
   8  28   6     2263.74     2428.88    293.69 o 
  10  28   6     1525.03     1621.03    164.90 o 
  12  28   6     2466.54     2543.56    217.56 o 
  14  28   6     3829.00     4039.43    301.26 o 
  16  28   6     1208.59     1138.97    178.03 o 
  18  28   6      194.08      492.64    148.07 o 
  20  28   6     2874.15     2655.26    353.15 o 
  22  28   6      434.46      373.63    171.10 o 
   0  30   6      111.54      249.35    111.21 o 
   2  30   6     3591.28     3220.43    323.25 o 
   4  30   6     3966.49     3612.81    378.28 o 
   6  30   6      525.60      450.30    122.98 o 
   8  30   6     2664.96     2753.79    228.20 o 
  10  30   6      630.90      661.87    121.99 o 
  12  30   6     2765.20     2434.83    248.31 o 
  14  30   6     1304.37     1487.04    219.36 o 
  16  30   6      438.80      550.33    115.25 o 
  18  30   6     1975.39     1829.56    304.21 o 
  20  30   6     2461.73     2287.80   1018.85 o 
   2  32   6      275.23      633.94    163.08 o 
   4  32   6     3272.24     3293.66    324.17 o 
   6  32   6     7816.69     7449.55    575.85 o 
   8  32   6      213.44      523.17    105.51 o 
  10  32   6      942.36      954.85    130.30 o 
  12  32   6     1340.46     1186.83    162.67 o 
  14  32   6       78.56      237.23    113.28 o 
  16  32   6     7824.68     7038.60    725.45 o 
  18  32   6      647.16      932.36    230.24 o 
   0  34   6     1900.66     2188.32    379.85 o 
   2  34   6       89.38      519.11    149.22 o 
   4  34   6     2871.28     2573.07    267.22 o 
   6  34   6      556.92      628.93    109.95 o 
   8  34   6     3046.45     2953.00    404.12 o 
  10  34   6      976.67      998.03    160.05 o 
  12  34   6     3292.04     3170.90    393.06 o 
  14  34   6     1194.76     1270.88    279.64 o 
   2  36   6     3558.74     3717.57    360.46 o 
   4  36   6      334.52      530.73    126.36 o 
   6  36   6     1487.07     1388.73    371.84 o 
   8  36   6     3202.91     3008.80    466.58 o 
  10  36   6     2163.76     2325.50    635.44 o 
   1   1   7    94433.66    94081.41    735.47 o 
   3   1   7     6047.90     5996.44    129.97 o 
   5   1   7     8330.16     8647.77    164.95 o 
   7   1   7     6185.65     5894.94    111.42 o 
   9   1   7    20611.96    23168.37    276.51 o 
  11   1   7     9260.64     8871.01    249.34 o 
  13   1   7    56832.77    60690.68    668.36 o 
  15   1   7    34335.20    36010.89    421.77 o 
  17   1   7     9029.01     8677.53    167.81 o 
  19   1   7    27837.66    26510.18    389.40 o 
  21   1   7     6506.39     6905.16    438.15 o 
  23   1   7     2584.33     2568.01    233.48 o 
  25   1   7      112.13      253.59    203.89 o 
  27   1   7     1865.41     1873.47    288.59 o 
  29   1   7     3533.39     4296.57    439.46 o 
  31   1   7     1226.95     1148.75    296.43 o 
  33   1   7     1686.85     2721.15    816.87 o 
   1   3   7     4222.91     3871.52    119.83 o 
   3   3   7    22159.66    20806.17    180.15 o 
   5   3   7    11783.43    10680.98    231.61 o 
   7   3   7    41954.40    40421.13    362.36 o 
   9   3   7   101462.01   103495.90    777.97 o 
  11   3   7    21179.12    20761.72    273.89 o 
  13   3   7    21204.38    20719.82    288.68 o 
  15   3   7    79479.77    80248.07    976.22 o 
  17   3   7     5882.79     5830.08    160.61 o 
  19   3   7     1141.15     1022.71     84.58 o 
  21   3   7    10637.54    10767.50    336.47 o 
  23   3   7      552.10      432.08     61.26 o 
  25   3   7     1465.70     1456.36    152.51 o 
  27   3   7     4155.59     4378.51    382.79 o 
  29   3   7     1087.89     1207.37    303.07 o 
  31   3   7      610.81      479.22    285.06 o 
  33   3   7     4892.71     4500.45    644.12 o 
   1   5   7    26716.84    26103.42    276.34 o 
   3   5   7    36232.43    35028.17    314.55 o 
   5   5   7    43375.31    44017.50    416.34 o 
   7   5   7    32247.06    32681.77    431.30 o 
   9   5   7    13094.05    13156.66    192.07 o 
  11   5   7    10170.15    11335.66    173.40 o 
  13   5   7      302.55      690.68     60.18 o 
  15   5   7     1922.51     1870.34    117.95 o 
  17   5   7    11076.86    11406.65    276.16 o 
  19   5   7      486.13      430.40     76.79 o 
  21   5   7      437.54      399.24     64.22 o 
  23   5   7     2765.00     2867.37    282.31 o 
  25   5   7     6553.65     7017.41    511.39 o 
  27   5   7       69.06      339.82    260.65 o 
  29   5   7     1041.68     1192.51    254.55 o 
  31   5   7     6569.85     6799.99    737.29 o 
  33   5   7     4162.58     3910.51    570.98 o 
   1   7   7    55760.09    55933.97    686.08 o 
   3   7   7    10972.61    10139.38    154.55 o 
   5   7   7    12268.67    12388.70    225.31 o 
   7   7   7     2019.49     1747.42    139.65 o 
   9   7   7    23686.60    24496.55    324.43 o 
  11   7   7     4314.52     4488.09    177.66 o 
  13   7   7    71681.53    72863.91    774.24 o 
  15   7   7     5255.68     4965.27     95.94 o 
  17   7   7    17681.09    17029.13    281.65 o 
  19   7   7     4765.22     4255.28    283.66 o 
  21   7   7     3282.70     3452.04    307.52 o 
  23   7   7     1135.45     1008.89    119.83 o 
  25   7   7      621.27      897.31    307.13 o 
  27   7   7      182.67      168.57    154.60 o 
  29   7   7     2529.96     2609.77    316.89 o 
  31   7   7     3461.49     3220.18    511.36 o 
  33   7   7     2725.28     2615.48    465.70 o 
   1   9   7    25549.91    26399.44    362.31 o 
   3   9   7    47717.49    47947.63    528.70 o 
   5   9   7    11666.97    12579.95    270.52 o 
   7   9   7    36022.62    35283.34    495.63 o 
   9   9   7    17732.14    17631.42    263.17 o 
  11   9   7    25956.00    25830.44    371.43 o 
  13   9   7    16370.84    17085.75    238.77 o 
  15   9   7     1511.11     1348.57    119.77 o 
  17   9   7     3975.57     3785.45    128.61 o 
  19   9   7     7771.12     7259.11    324.22 o 
  21   9   7      690.23      760.08     92.55 o 
  23   9   7      833.58      864.26    166.05 o 
  25   9   7      230.13      682.89    143.28 o 
  27   9   7      497.77      501.39    200.68 o 
  29   9   7     4116.71     4620.99    695.09 o 
  31   9   7      142.64      805.57    253.04 o 
   1  11   7    64998.50    62878.91    614.70 o 
   3  11   7    52211.38    54408.58    860.85 o 
   5  11   7    10317.41     9213.75    235.33 o 
   7  11   7    29069.97    29541.90    398.06 o 
   9  11   7    28678.71    28159.65    417.56 o 
  11  11   7    10995.61    10526.91    258.57 o 
  13  11   7     4284.35     3843.03    104.69 o 
  15  11   7    12934.96    12735.50    269.60 o 
  17  11   7    48595.02    49987.89    857.94 o 
  19  11   7     6749.38     6649.26    272.83 o 
  21  11   7     8294.48     9497.70    660.16 o 
  23  11   7     2719.10     2585.39    240.68 o 
  25  11   7      869.80      766.70    189.04 o 
  27  11   7      342.65      488.54    198.84 o 
  29  11   7      276.17      216.50    241.79 o 
  31  11   7      934.94     1212.13    462.89 o 
   1  13   7    60446.09    61104.82    758.60 o 
   3  13   7    42694.79    42176.82    586.97 o 
   5  13   7    14226.16    13745.42    343.50 o 
   7  13   7    22475.10    20882.32    352.41 o 
   9  13   7     1471.20     1489.63    151.71 o 
  11  13   7     7434.31     6538.64    576.96 o 
  13  13   7    37882.26    36372.00    821.40 o 
  15  13   7    13236.26    13746.92    514.27 o 
  17  13   7     5606.16     5248.31    402.69 o 
  19  13   7     4630.17     4732.08    409.32 o 
  21  13   7      883.24     1396.23    268.67 o 
  23  13   7     1401.27     1221.36    187.64 o 
  25  13   7     1872.45     1966.55    305.73 o 
  27  13   7     5783.99     5618.66    676.71 o 
  29  13   7     2075.32     2223.80    413.25 o 
  31  13   7     2961.23     3299.10    876.79 o 
   1  15   7    49117.56    50268.51    642.21 o 
   3  15   7    67677.81    66406.26    880.89 o 
   5  15   7    19929.46    20326.47    344.05 o 
   7  15   7    29137.12    29224.57    515.89 o 
   9  15   7     5321.88     4971.51    414.44 o 
  11  15   7    38354.45    38124.21    856.25 o 
  13  15   7    38669.91    37976.48    872.74 o 
  15  15   7    11180.25    11480.16    573.59 o 
  17  15   7    51601.16    52943.31    861.19 o 
  19  15   7     7049.62     6786.73    504.48 o 
  21  15   7     1342.58     1442.76    178.16 o 
  23  15   7      720.62      730.72    236.71 o 
  25  15   7     3674.91     4119.46    593.82 o 
  27  15   7     3519.02     3910.10    569.39 o 
  29  15   7     1223.24     1148.97    471.37 o 
   1  17   7      189.14      205.98     50.98 o 
   3  17   7    26643.80    25506.79    399.93 o 
   5  17   7    22904.62    23478.62    439.60 o 
   7  17   7     1550.33     1540.44    157.43 o 
   9  17   7      397.14      517.21    131.56 o 
  11  17   7    20960.30    20738.79    600.70 o 
  13  17   7      364.71      177.20    125.43 o 
  15  17   7    22358.31    22080.35    643.09 o 
  17  17   7     2295.86     2105.68    219.57 o 
  19  17   7      933.19     1058.80    151.64 o 
  21  17   7      774.07      619.79    151.08 o 
  23  17   7       11.93      275.08    281.23 o 
  25  17   7      470.52      813.48    232.13 o 
  27  17   7     5137.00     5403.56    744.71 o 
  29  17   7      557.44      721.17    265.71 o 
   1  19   7    12553.87    11990.52    226.30 o 
   3  19   7    70275.58    72348.68   1261.51 o 
   5  19   7    20799.49    22414.81    547.66 o 
   7  19   7    12507.84    13003.75    334.55 o 
   9  19   7    14866.31    13898.72    542.18 o 
  11  19   7    22558.50    21809.99    603.70 o 
  13  19   7    31494.47    31336.45    799.00 o 
  15  19   7    16490.61    16275.26    724.88 o 
  17  19   7    17029.32    17823.99    622.27 o 
  19  19   7     1768.40     1699.26    186.15 o 
  21  19   7    13223.83    13909.93    734.34 o 
  23  19   7      607.23      809.99    169.22 o 
  25  19   7      835.41      792.89    406.66 o 
  27  19   7     3554.79     3826.30    574.42 o 
   1  21   7    11636.91    12142.50    478.89 o 
   3  21   7     5350.54     5390.89    441.68 o 
   5  21   7    42038.89    41817.38    781.90 o 
   7  21   7    22457.34    22681.14    681.03 o 
   9  21   7     4160.49     4161.42    341.01 o 
  11  21   7    11435.23    11638.31    501.26 o 
  13  21   7      289.30      515.04     92.06 o 
  15  21   7     7534.93     8495.68    560.13 o 
  17  21   7     2686.82     2517.01    218.05 o 
  19  21   7     4997.58     4897.96    400.38 o 
  21  21   7      108.88      274.04    154.58 o 
  23  21   7     1956.80     2952.59    375.26 o 
  25  21   7       21.73      289.49    165.54 o 
   1  23   7    11791.43    12833.76    363.87 o 
   3  23   7      272.33      352.14     77.90 o 
   5  23   7     1887.92     1609.40    152.22 o 
   7  23   7    18258.67    17714.51    465.90 o 
   9  23   7     1824.73     1575.02    172.17 o 
  11  23   7     3139.35     3898.12    278.93 o 
  13  23   7     2814.61     2824.77    246.23 o 
  15  23   7      558.10      784.03    131.69 o 
  17  23   7     5013.24     5020.47    415.21 o 
  19  23   7        6.86      255.81    103.46 o 
  21  23   7      114.88      526.25    121.97 o 
  23  23   7     4404.02     4393.73    627.24 o 
  25  23   7       39.28      572.32    234.04 o 
   1  25   7     8459.80     7953.79    602.74 o 
   3  25   7     4499.25     4458.41    368.44 o 
   5  25   7      956.86      886.12    229.32 o 
   7  25   7     1745.52     1765.88    186.05 o 
   9  25   7     9254.54    10151.54    770.59 o 
  11  25   7    10299.62    10825.27    791.66 o 
  13  25   7      796.45      705.09     97.06 o 
  15  25   7     5961.92     5655.36    409.17 o 
  17  25   7      435.28      686.90    117.98 o 
  19  25   7     1197.26     1460.21    176.03 o 
  21  25   7     2624.23     2433.39    350.01 o 
  23  25   7      689.47      761.11    182.85 o 
   1  27   7     2194.15     1892.05    201.40 o 
   3  27   7     1850.17     2493.87    264.22 o 
   5  27   7      676.94      630.45    100.52 o 
   7  27   7     4631.74     5114.29    414.12 o 
   9  27   7     1909.82     2410.21    288.44 o 
  11  27   7     1290.91     1744.19    207.19 o 
  13  27   7      629.80      647.93     98.27 o 
  15  27   7     2572.98     2757.66    218.19 o 
  17  27   7      406.89      481.04     85.23 o 
  19  27   7     8081.56     8510.31    787.53 o 
  21  27   7       84.59      412.14    148.04 o 
  23  27   7     1526.48     1062.83    470.12 o 
   1  29   7     1861.16     2206.70    233.90 o 
   3  29   7     1831.21     1532.62    178.41 o 
   5  29   7     4319.15     3953.52    336.78 o 
   7  29   7      361.22      584.96    123.73 o 
   9  29   7     2317.60     2502.91    284.41 o 
  11  29   7     2226.32     2325.48    221.91 o 
  13  29   7      375.38      469.43    117.31 o 
  15  29   7      936.07      851.08    133.74 o 
  17  29   7     1211.01     1283.77    180.54 o 
  19  29   7     3669.57     3853.22    555.32 o 
  21  29   7       50.86      141.46    221.70 o 
   1  31   7      563.07     1038.75    198.18 o 
   3  31   7      853.48     1278.77    252.68 o 
   5  31   7      669.40      696.76    152.57 o 
   7  31   7      648.87      787.36    144.67 o 
   9  31   7      542.35      436.79    102.62 o 
  11  31   7     2191.98     2488.59    295.56 o 
  13  31   7      588.76      513.52     99.65 o 
  15  31   7     1723.77     1869.88    224.69 o 
  17  31   7     2598.21     3070.56    514.94 o 
   1  33   7     3729.62     3622.27    375.22 o 
   3  33   7      257.68      440.95    205.17 o 
   5  33   7     2827.62     2790.14    327.91 o 
   7  33   7     5328.28     5796.78    471.99 o 
   9  33   7      232.27      330.81     72.47 o 
  11  33   7     1025.33     1233.93    192.08 o 
  13  33   7     1070.97     1053.93    162.22 o 
  15  33   7     3771.32     3225.43    610.84 o 
   1  35   7      192.91      401.26    181.27 o 
   3  35   7       44.08      311.77    158.43 o 
   5  35   7     1904.05     1622.21    265.68 o 
   7  35   7     6722.71     6103.59    760.86 o 
   9  35   7      635.81      955.19    141.66 o 
  11  35   7       97.82      248.64    136.00 o 
   1  37   7     4475.96     3944.54    659.12 o 
   0   0   8    40304.12    42253.73   1236.19 o 
   4   0   8   102656.30   100169.31   2892.89 o 
   8   0   8   139295.55   140031.94   1884.41 o 
  12   0   8    44234.64    42843.40    695.72 o 
  16   0   8     4269.40     4169.39    254.19 o 
  20   0   8     1215.09     1329.81    128.01 o 
  24   0   8      404.88      318.80    185.62 o 
  28   0   8      972.67      729.20    214.63 o 
  32   0   8     6680.52     5585.39   1682.44 o 
   2   2   8    56773.89    53991.43    522.56 o 
   4   2   8    21353.90    22636.95    354.95 o 
   6   2   8     8457.87     6964.20    141.26 o 
   8   2   8    12419.85    12165.73    215.71 o 
  10   2   8    70282.70    66568.38    815.33 o 
  12   2   8    20456.90    20946.17    252.19 o 
  14   2   8    65199.46    63220.41    901.94 o 
  16   2   8     3642.78     3573.47    211.14 o 
  18   2   8    26491.93    27003.36    377.88 o 
  20   2   8      578.98      620.86     54.46 o 
  22   2   8     8721.10     9413.38    293.21 o 
  24   2   8      897.66      785.74     91.64 o 
  26   2   8     3373.67     3691.04    300.86 o 
  28   2   8      593.21      674.29    133.61 o 
  30   2   8     7244.73     7028.87    941.57 o 
  32   2   8      289.65      586.26    218.28 o 
   0   4   8    35805.79    38374.23    819.45 o 
   2   4   8     2909.20     3372.67    239.04 o 
   4   4   8     3638.53     3538.69    195.58 o 
   6   4   8     4058.29     4555.39    292.51 o 
   8   4   8    43327.64    43873.82    597.94 o 
  10   4   8     2046.83     2302.53    161.73 o 
  12   4   8    17800.16    17666.39    232.72 o 
  14   4   8      565.20      526.44     57.79 o 
  16   4   8    17820.45    17552.97    322.39 o 
  18   4   8     1290.49     1186.20     87.28 o 
  20   4   8     1413.11     1405.89    114.47 o 
  22   4   8     2233.44     2090.23    179.59 o 
  24   4   8      792.16     1163.86    135.75 o 
  26   4   8     3211.44     3359.44    314.79 o 
  28   4   8      833.86      992.66    255.69 o 
  30   4   8     3206.98     3044.86    360.95 o 
  32   4   8     1309.77     1363.67    390.68 o 
   2   6   8     9710.84     9031.01    162.90 o 
   4   6   8    23437.66    25164.35    378.52 o 
   6   6   8    30177.22    28513.69    506.58 o 
   8   6   8    33033.67    33067.09    473.31 o 
  10   6   8    14688.45    14286.20    239.75 o 
  12   6   8     2954.03     2894.82    142.93 o 
  14   6   8    88618.38    89834.92   1397.51 o 
  16   6   8     5668.74     5404.63    136.97 o 
  18   6   8    38943.86    39321.85    592.20 o 
  20   6   8      501.59      509.89     51.19 o 
  22   6   8     2325.74     2252.62    231.27 o 
  24   6   8        0.16      120.90    103.98 o 
  26   6   8     1832.97     2047.30    335.58 o 
  28   6   8     2181.89     2251.29    419.60 o 
  30   6   8    13083.82    14455.94   1329.05 o 
  32   6   8     1190.74      901.26    370.06 o 
   0   8   8    67366.92    69606.41   1813.89 o 
   2   8   8    10955.95    10845.70    425.97 o 
   4   8   8    22329.27    20907.36    342.22 o 
   6   8   8    29609.38    30856.83    644.61 o 
   8   8   8    43125.63    43983.81    655.78 o 
  10   8   8     3598.30     3089.57    153.57 o 
  12   8   8    18559.04    19485.44    318.22 o 
  14   8   8     1221.65     1237.01     98.74 o 
  16   8   8     4750.86     4315.45    110.71 o 
  18   8   8     1025.71      995.43    100.83 o 
  20   8   8      896.52     1089.44     95.45 o 
  22   8   8     6952.73     6955.91    590.91 o 
  24   8   8     4472.36     4134.53    468.74 o 
  26   8   8     2138.09     2494.43    310.24 o 
  28   8   8      550.65      724.50    232.72 o 
  30   8   8     2053.60     2182.28    380.18 o 
  32   8   8     1662.10     1320.07    402.20 o 
   2  10   8    27508.91    27867.91    432.89 o 
   4  10   8    64726.24    68998.09    903.71 o 
   6  10   8    11311.65    11217.74    335.19 o 
   8  10   8    20983.94    20253.56    393.81 o 
  10  10   8    26049.99    25285.19    465.38 o 
  12  10   8     1612.43     1508.14    142.87 o 
  14  10   8    38051.71    37210.09    649.24 o 
  16  10   8     7542.91     6741.83    195.48 o 
  18  10   8    10005.97    10544.04    238.20 o 
  20  10   8     8819.17     7960.13    595.04 o 
  22  10   8     2820.07     2843.40    288.31 o 
  24  10   8     1527.31     1349.00    155.36 o 
  26  10   8     7391.92     9041.71    729.13 o 
  28  10   8      837.91      918.16    234.45 o 
  30  10   8     4518.46     3654.07    593.49 o 
  32  10   8     1631.63     1563.64    353.58 o 
   0  12   8    34354.07    33087.41    726.66 o 
   2  12   8    15484.99    14566.17    289.73 o 
   4  12   8     3081.85     3341.55    133.69 o 
   6  12   8    12920.09    12729.57    258.47 o 
   8  12   8    21433.74    22039.74    422.31 o 
  10  12   8     1956.13     2427.29    138.88 o 
  12  12   8     9084.26     8082.96    218.33 o 
  14  12   8    16786.07    17250.69    461.06 o 
  16  12   8     8779.57     9123.06    380.21 o 
  18  12   8      497.79      414.19     79.11 o 
  20  12   8    15918.54    14049.81   1082.02 o 
  22  12   8     1362.96     1234.25    233.93 o 
  24  12   8      394.47      367.79    126.77 o 
  26  12   8     5342.07     5723.22    823.12 o 
  28  12   8      901.08      751.11    230.47 o 
  30  12   8     3526.75     4062.19    483.33 o 
   2  14   8    14631.05    14896.48    274.12 o 
   4  14   8     7508.23     7548.66    229.54 o 
   6  14   8    23098.57    23560.14    401.49 o 
   8  14   8     4240.49     4476.28    104.75 o 
  10  14   8    10042.82    10810.47    872.60 o 
  12  14   8    12246.63    11644.11    463.71 o 
  14  14   8    18696.90    18500.98    605.64 o 
  16  14   8     9902.27    10004.05    734.83 o 
  18  14   8    20104.79    19196.08    523.50 o 
  20  14   8    17687.64    18528.23    834.11 o 
  22  14   8     2636.95     2736.96    382.18 o 
  24  14   8     2597.55     2532.12    267.23 o 
  26  14   8     1951.52     1935.25    526.40 o 
  28  14   8     3071.71     3162.80    555.12 o 
  30  14   8     2482.77     2271.53    644.67 o 
   0  16   8    86982.07    86723.02   1614.20 o 
   2  16   8     2067.04     2103.51    206.44 o 
   4  16   8    32491.87    32786.08    465.09 o 
   6  16   8     9871.93     9421.43    257.61 o 
   8  16   8    18610.83    18558.14    453.87 o 
  10  16   8    25682.07    25049.53    594.95 o 
  12  16   8    27859.03    27068.98    632.97 o 
  14  16   8     2236.46     2344.22    224.17 o 
  16  16   8    16953.54    17559.39    618.61 o 
  18  16   8      586.79      640.43    137.49 o 
  20  16   8     1636.72     2468.37    275.65 o 
  22  16   8     2083.89     2437.32    284.03 o 
  24  16   8     2877.93     3433.47    479.99 o 
  26  16   8      178.97      792.82    198.20 o 
  28  16   8      793.85      927.32    183.79 o 
   2  18   8    34938.09    34394.01    605.33 o 
   4  18   8     1148.23     1166.98    111.21 o 
   6  18   8     2717.77     2745.92    225.40 o 
   8  18   8     7116.66     7640.54    570.41 o 
  10  18   8     7565.32     7886.06    645.32 o 
  12  18   8     2632.59     2911.47    232.05 o 
  14  18   8     6756.89     6679.76    467.99 o 
  16  18   8     6958.55     7150.03    552.40 o 
  18  18   8     3866.42     3519.17    253.48 o 
  20  18   8     1926.83     1869.24    215.12 o 
  22  18   8     1126.94      902.75    176.02 o 
  24  18   8     7047.63     6038.20    573.13 o 
  26  18   8      190.30      574.74    248.92 o 
  28  18   8      888.08      765.95    399.30 o 
   0  20   8    32116.92    32990.93    882.47 o 
   2  20   8    10072.93     9334.78    380.10 o 
   4  20   8    35665.33    35191.95    647.38 o 
   6  20   8     2456.91     2717.39    209.32 o 
   8  20   8    29865.80    27922.06    527.08 o 
  10  20   8     1521.03     1234.40    199.74 o 
  12  20   8    11526.22    11942.41    811.09 o 
  14  20   8      549.16      773.66    198.86 o 
  16  20   8     6056.12     5932.70    487.24 o 
  18  20   8     1388.00     2060.19    211.45 o 
  20  20   8    13944.59    15156.23    852.83 o 
  22  20   8     1138.85     1209.02    150.06 o 
  24  20   8     1746.39     1994.59    236.54 o 
  26  20   8     6469.69     6103.53    574.49 o 
   2  22   8      984.56      866.73    103.52 o 
   4  22   8     4673.34     4175.43    360.24 o 
   6  22   8     8951.48     7991.47    604.03 o 
   8  22   8     1061.30     1222.35    134.21 o 
  10  22   8     1314.49     1683.06    207.21 o 
  12  22   8     8194.14     8670.27    658.10 o 
  14  22   8     6101.52     6596.75    492.51 o 
  16  22   8      543.63      780.38    135.00 o 
  18  22   8      618.24      866.65    112.89 o 
  20  22   8     1024.96     1193.80    166.78 o 
  22  22   8      297.88      329.72    115.73 o 
  24  22   8     2601.07     2648.61    416.65 o 
  26  22   8     4871.95     4902.73   1001.55 o 
   0  24   8     7101.02     7437.44    703.44 o 
   2  24   8     9581.27     8778.94    376.77 o 
   4  24   8     2652.37     3117.94    275.11 o 
   6  24   8     3137.60     3056.90    408.92 o 
   8  24   8     3866.09     4327.89    392.09 o 
  10  24   8     2844.50     2499.58    269.13 o 
  12  24   8    11173.51    11883.53    798.81 o 
  14  24   8     2466.87     3399.28    376.72 o 
  16  24   8    15558.50    14411.72    801.85 o 
  18  24   8     1629.08     1428.09    170.14 o 
  20  24   8     6511.71     6571.67    490.19 o 
  22  24   8     2616.81     2135.80    400.99 o 
  24  24   8     5703.29     4937.54    760.54 o 
   2  26   8     1641.86     1715.79    187.75 o 
   4  26   8      439.47      368.16    111.36 o 
   6  26   8     1347.69     1240.47    193.53 o 
   8  26   8     1565.25     1261.60    143.48 o 
  10  26   8      340.02      506.71    132.88 o 
  12  26   8     1421.60     1467.50    173.97 o 
  14  26   8     2512.52     2215.06    233.12 o 
  16  26   8     2711.82     2788.24    268.26 o 
  18  26   8      692.09      810.11    131.71 o 
  20  26   8     7270.33     7213.33    745.78 o 
  22  26   8        2.43      372.99    249.55 o 
   0  28   8     6911.37     7486.41   1232.06 o 
   2  28   8      598.62      801.25    124.71 o 
   4  28   8     6059.32     7439.59    414.45 o 
   6  28   8     8496.52     7663.68    572.95 o 
   8  28   8     6091.56     6337.32    499.78 o 
  10  28   8     3025.83     2777.20    260.14 o 
  12  28   8     3934.15     4288.95    412.80 o 
  14  28   8     2318.08     2429.29    224.48 o 
  16  28   8     5291.87     5409.29    464.26 o 
  18  28   8      820.25      796.51    136.67 o 
  20  28   8     1897.02     1753.66    282.36 o 
   2  30   8      244.47      364.18    215.51 o 
   4  30   8      520.76     1020.26    186.35 o 
   6  30   8       71.14      292.63    109.71 o 
   8  30   8      503.98      691.04    115.48 o 
  10  30   8     1179.28     1601.94    201.71 o 
  12  30   8     3969.57     4354.58    463.71 o 
  14  30   8     1033.82     1198.34    207.51 o 
  16  30   8     1108.96      948.84    207.62 o 
  18  30   8      693.15      897.32    391.16 o 
   0  32   8    16411.14    18860.63   2008.45 o 
   2  32   8     1218.48     1282.00    185.25 o 
   4  32   8    11525.08    12030.32   1019.02 o 
   6  32   8      370.34      429.36    110.88 o 
   8  32   8     1711.81     1905.17    232.60 o 
  10  32   8      363.41      384.71    108.48 o 
  12  32   8     6868.51     5943.74    665.11 o 
  14  32   8     8610.42    10358.08   1361.93 o 
   2  34   8     2131.77     2356.33    251.77 o 
   4  34   8       21.48      385.48    120.32 o 
   6  34   8      895.33      908.46    176.66 o 
   8  34   8      504.36      768.05    147.21 o 
  10  34   8       11.86      262.33     98.98 o 
  12  34   8     1062.31     1010.10    276.30 o 
   0  36   8    11395.64    11143.83   2502.29 o 
   2  36   8      472.24      487.16    177.70 o 
   4  36   8     8624.92     7750.81   1054.89 o 
   1   1   9     1401.35     1483.14    158.08 o 
   3   1   9    21599.31    21329.18    452.36 o 
   5   1   9     3286.03     3602.11    312.80 o 
   7   1   9    17620.08    18879.16    444.76 o 
   9   1   9    14775.07    14595.41    521.90 o 
  11   1   9    12608.78    13903.95    305.09 o 
  13   1   9    11862.02    12259.04    288.67 o 
  15   1   9       61.15       57.53     68.01 o 
  17   1   9     2766.62     2718.02    162.86 o 
  19   1   9    50273.87    49367.07    543.42 o 
  21   1   9     7620.70     7372.93    303.47 o 
  23   1   9     1732.51     1440.00    117.04 o 
  25   1   9     2462.07     2544.31    341.65 o 
  27   1   9     3567.36     3235.04    420.75 o 
  29   1   9       41.82      287.89    147.06 o 
  31   1   9     6857.06     6107.80   1915.49 o 
   1   3   9    35992.09    36279.42    661.62 o 
   3   3   9    72363.75    72210.32    769.13 o 
   5   3   9    19502.29    20094.64    461.21 o 
   7   3   9     2817.59     2741.17    219.52 o 
   9   3   9      892.30      992.89    104.81 o 
  11   3   9     5633.12     5151.51    243.34 o 
  13   3   9      142.51      241.27     58.35 o 
  15   3   9    67629.95    65996.13   1215.72 o 
  17   3   9     5044.03     5030.70    239.45 o 
  19   3   9    16653.43    16257.37    306.34 o 
  21   3   9    11085.43     9269.92    319.94 o 
  23   3   9     9529.73     9150.43    391.84 o 
  25   3   9     1073.70     1002.44    139.49 o 
  27   3   9     1551.89      881.54    361.67 o 
  29   3   9     9143.21     9342.35    829.37 o 
  31   3   9     2739.16     2200.90    459.69 o 
   1   5   9     3247.85     3697.46    303.84 o 
   3   5   9    13638.38    13566.77    341.26 o 
   5   5   9    70198.30    70624.04    919.93 o 
   7   5   9     5635.44     6133.85    205.28 o 
   9   5   9     5128.13     4775.34    179.81 o 
  11   5   9    15034.03    14421.61    226.35 o 
  13   5   9     8332.67     8405.99    216.62 o 
  15   5   9    19401.90    19561.60    413.57 o 
  17   5   9    17776.43    18626.35    464.33 o 
  19   5   9      450.43      420.53     65.06 o 
  21   5   9    12272.96    11706.44    466.99 o 
  23   5   9     5855.35     5455.47    244.86 o 
  25   5   9      160.14      337.50    112.30 o 
  27   5   9     1942.74     2373.13    283.61 o 
  29   5   9     4292.11     4795.22    638.69 o 
  31   5   9     2704.92     2695.97    326.03 o 
   1   7   9    86027.00    86794.04   1228.47 o 
   3   7   9    79058.07    77612.80   1111.37 o 
   5   7   9     9732.46    10031.43    196.92 o 
   7   7   9    27578.82    25997.20    410.73 o 
   9   7   9     7297.13     7401.77    160.94 o 
  11   7   9     1216.20     1272.54    101.41 o 
  13   7   9      560.76      600.63     62.47 o 
  15   7   9    22305.28    21455.39    443.30 o 
  17   7   9     3020.91     2878.26    218.24 o 
  19   7   9    59403.23    59848.52    647.15 o 
  21   7   9     1388.75     1357.02    133.39 o 
  23   7   9      696.71      854.62    114.87 o 
  25   7   9      847.69     1021.15    159.83 o 
  27   7   9     1104.37     1336.89    273.80 o 
  29   7   9     1788.74     1565.02    270.61 o 
  31   7   9     1106.82      855.97    259.14 o 
   1   9   9    24920.96    26154.85    480.06 o 
   3   9   9    22792.37    23042.47    392.00 o 
   5   9   9    22103.97    21764.55    381.38 o 
   7   9   9     6870.26     6667.02    229.94 o 
   9   9   9    32569.88    32594.36    446.92 o 
  11   9   9    26024.71    24821.21    343.00 o 
  13   9   9    14035.58    13253.60    408.49 o 
  15   9   9      328.49      442.30     70.93 o 
  17   9   9     5941.68     5760.87    385.35 o 
  19   9   9     5363.35     5209.51    295.11 o 
  21   9   9     7532.20     7418.50    483.29 o 
  23   9   9     1159.45     1735.09    162.03 o 
  25   9   9     5899.16     6116.61    566.01 o 
  27   9   9      453.75      562.23    126.25 o 
  29   9   9     2120.80     2161.56    312.60 o 
  31   9   9     1755.39     1987.00    477.92 o 
   1  11   9    31363.94    29028.33    367.93 o 
   3  11   9    50685.78    50177.54    688.14 o 
   5  11   9    36170.10    36636.21    554.44 o 
   7  11   9    12343.29    12610.00    241.11 o 
   9  11   9     6893.78     6658.98    164.84 o 
  11  11   9    41034.97    39364.23    548.47 o 
  13  11   9     7628.27     7421.85    506.22 o 
  15  11   9    15023.32    14760.71    403.54 o 
  17  11   9      153.44      226.14     96.18 o 
  19  11   9    16569.68    16470.72    337.49 o 
  21  11   9      725.85      818.23    105.89 o 
  23  11   9      501.94      594.15    100.76 o 
  25  11   9      808.98      864.50    143.53 o 
  27  11   9     1218.38     1480.91    302.95 o 
  29  11   9      683.72      600.53    218.29 o 
  31  11   9      105.91      247.63    108.00 o 
   1  13   9    32704.51    32978.82    574.64 o 
   3  13   9     2902.84     2691.69    195.06 o 
   5  13   9    37176.44    36579.53    522.47 o 
   7  13   9    26574.13    26276.20    642.92 o 
   9  13   9    22243.42    21112.72    370.72 o 
  11  13   9    10530.72     9825.55    718.22 o 
  13  13   9     4660.08     4264.97    203.91 o 
  15  13   9      649.09      501.69    121.27 o 
  17  13   9     9963.74     9644.04    381.09 o 
  19  13   9      314.26      508.10     94.64 o 
  21  13   9     3006.98     3338.83    273.05 o 
  23  13   9       53.76      224.82    109.69 o 
  25  13   9      391.29      403.97    107.03 o 
  27  13   9     4859.32     4513.84    510.72 o 
  29  13   9      634.78      776.29    152.89 o 
   1  15   9    27603.02    27739.20    513.71 o 
   3  15   9    10802.39     9542.28    451.75 o 
   5  15   9    11437.20    11135.18    236.45 o 
   7  15   9    25072.32    24958.04    508.82 o 
   9  15   9     8844.59     8755.72    303.74 o 
  11  15   9    15747.08    16288.48    648.88 o 
  13  15   9     6282.49     5942.51    460.29 o 
  15  15   9    26823.06    26655.12    959.62 o 
  17  15   9     4516.71     4397.00    329.80 o 
  19  15   9     1377.39     1764.26    172.69 o 
  21  15   9     5572.33     6454.85    455.52 o 
  23  15   9     1319.39     1667.09    190.22 o 
  25  15   9      531.82      428.02    123.73 o 
  27  15   9     2936.16     3097.98    383.25 o 
  29  15   9     1367.44     1072.93    259.57 o 
   1  17   9    11485.43    10126.85    340.50 o 
   3  17   9     7727.59     7243.18    374.17 o 
   5  17   9     7895.38     7405.58    297.16 o 
   7  17   9    18165.73    16603.74    507.98 o 
   9  17   9     5934.29     5594.19    498.59 o 
  11  17   9     2466.69     2634.79    255.34 o 
  13  17   9     4764.16     4671.14    305.53 o 
  15  17   9       99.34      378.44    138.57 o 
  17  17   9     6112.12     6377.20    434.48 o 
  19  17   9     3071.96     2646.23    208.72 o 
  21  17   9     2355.72     2760.16    241.34 o 
  23  17   9     3158.47     3216.79    304.83 o 
  25  17   9      698.10      675.99    199.02 o 
  27  17   9      195.39      643.97    226.83 o 
   1  19   9      185.18      441.48    100.96 o 
   3  19   9     8747.29     8795.78    543.68 o 
   5  19   9      153.88      199.81    133.60 o 
   7  19   9     4644.62     4397.42    390.33 o 
   9  19   9    13647.93    13249.70    930.39 o 
  11  19   9     4291.56     4439.51    395.77 o 
  13  19   9     1561.99     1734.63    197.74 o 
  15  19   9     6767.84     7145.42    484.00 o 
  17  19   9     2937.11     3148.20    250.53 o 
  19  19   9     5189.09     4751.90    372.91 o 
  21  19   9     8195.60     7383.29    520.64 o 
  23  19   9     4596.40     4261.88    413.67 o 
  25  19   9     2102.57     2171.79    287.50 o 
  27  19   9      881.99     1160.35    420.11 o 
   1  21   9     5591.34     5928.88    452.99 o 
   3  21   9     6609.53     6260.37    416.68 o 
   5  21   9      651.86      814.45    132.26 o 
   7  21   9     9998.09    10925.12    814.85 o 
   9  21   9     1326.72     1723.37    193.72 o 
  11  21   9      749.00      541.33    127.62 o 
  13  21   9    10862.46    11529.11    755.84 o 
  15  21   9     1968.94     2440.22    221.71 o 
  17  21   9     2271.21     2521.74    227.68 o 
  19  21   9     2558.70     2765.18    231.81 o 
  21  21   9     1176.89     1257.70    176.16 o 
  23  21   9     2675.97     2702.21    303.58 o 
  25  21   9      607.06      721.17    509.06 o 
   1  23   9     1489.77     1302.33    129.23 o 
   3  23   9     9989.60     9869.13    370.63 o 
   5  23   9     1755.74     2296.83    203.76 o 
   7  23   9      953.10      775.15    123.85 o 
   9  23   9     1913.33     2246.14    232.74 o 
  11  23   9     1987.31     1990.50    192.93 o 
  13  23   9     8392.38     9002.45    657.02 o 
  15  23   9      520.55      655.49    124.00 o 
  17  23   9     1999.17     1875.85    186.95 o 
  19  23   9     3293.55     3140.48    267.39 o 
  21  23   9      963.18      856.71    125.57 o 
  23  23   9     1310.88     1470.96    227.64 o 
   1  25   9     1021.18     1121.75    139.02 o 
   3  25   9      360.61      361.57    141.76 o 
   5  25   9     5846.54     5801.80    523.34 o 
   7  25   9     3737.29     3196.15    287.22 o 
   9  25   9      106.49       69.56    136.56 o 
  11  25   9     6638.96     6475.91    469.91 o 
  13  25   9     2519.72     2426.73    265.96 o 
  15  25   9     1580.55     2140.13    240.67 o 
  17  25   9     6855.37     7229.41    486.80 o 
  19  25   9     2299.87     1892.51    283.58 o 
  21  25   9     1148.84     1062.70    191.87 o 
  23  25   9     5940.65     4963.27   1203.61 o 
   1  27   9      317.19      389.07    141.12 o 
   3  27   9     2765.31     2322.73    241.62 o 
   5  27   9     2851.93     2648.71    259.50 o 
   7  27   9     1049.54     1135.90    223.70 o 
   9  27   9     4908.48     5069.20    418.09 o 
  11  27   9      247.20      529.39    122.52 o 
  13  27   9     1160.12     1569.35    180.12 o 
  15  27   9      293.51      430.10    118.07 o 
  17  27   9      424.33      669.20    137.75 o 
  19  27   9     1031.30     1164.37    257.98 o 
  21  27   9      676.02      257.94    322.28 o 
   1  29   9      346.12      731.31    156.27 o 
   3  29   9     1342.09     1576.31    215.48 o 
   5  29   9      847.23      664.25    174.91 o 
   7  29   9     3924.66     3961.81    341.35 o 
   9  29   9      371.72      627.51    119.26 o 
  11  29   9     1425.77     1351.17    177.01 o 
  13  29   9     2971.64     3478.82    357.06 o 
  15  29   9      401.97      427.72    108.49 o 
  17  29   9     3915.12     3741.68    569.69 o 
  19  29   9     1567.67     1246.47    390.45 o 
   1  31   9     1687.76     2157.13    303.17 o 
   3  31   9     1242.88     1247.56    194.92 o 
   5  31   9      443.85      502.16    128.89 o 
   7  31   9      231.46      447.39    140.34 o 
   9  31   9     3124.33     3050.29    420.14 o 
  11  31   9     2667.67     2513.72    303.12 o 
  13  31   9      883.02      803.30    119.71 o 
  15  31   9      402.44      454.21    153.24 o 
   1  33   9      322.40      648.12    181.73 o 
   3  33   9     1588.20     2154.41    359.97 o 
   5  33   9     2615.73     2423.32    373.26 o 
   7  33   9      396.41      416.91    138.98 o 
   9  33   9      633.76      696.36    145.81 o 
  11  33   9     1586.38     1518.51    280.65 o 
   1  35   9      933.53     1103.58    255.49 o 
   3  35   9     2907.19     2965.81    426.08 o 
   5  35   9     3664.64     3216.66    533.95 o 
   2   0  10    33408.15    31716.20    886.04 o 
   6   0  10    95120.41    96099.29   2323.60 o 
  10   0  10    22503.69    21904.14   1917.23 o 
  14   0  10    90170.34    87956.42   1837.89 o 
  18   0  10    27565.74    26211.90    528.15 o 
  22   0  10     1731.08     1918.47    184.14 o 
  26   0  10     2314.31     2070.64    429.98 o 
  30   0  10    15723.84    15885.26   4579.86 o 
   0   2  10    66798.91    66784.63   2076.51 o 
   2   2  10    11095.07    10834.37    360.41 o 
   4   2  10   109689.10   110779.59   1520.19 o 
   6   2  10    23863.01    24525.38    497.85 o 
   8   2  10    20478.54    19367.33    467.88 o 
  10   2  10     1888.98     1849.93    148.75 o 
  12   2  10    45543.66    47749.57    713.37 o 
  14   2  10    14396.02    14169.31    403.59 o 
  16   2  10    33079.34    32955.73    525.11 o 
  18   2  10    18507.97    18287.68    403.75 o 
  20   2  10    37829.56    38098.81    448.61 o 
  22   2  10      815.41      656.02     87.63 o 
  24   2  10     6174.70     6150.27    441.46 o 
  26   2  10       64.42      315.09    302.20 o 
  28   2  10     1320.09     1475.68    362.47 o 
  30   2  10     2510.37     2696.47    696.55 o 
   2   4  10   110229.28   112700.51   1772.76 o 
   4   4  10     4204.07     4208.76    342.29 o 
   6   4  10    13222.25    12893.40    316.16 o 
   8   4  10     8402.29     8333.41    466.77 o 
  10   4  10    51050.90    50164.19    654.87 o 
  12   4  10    22589.06    22534.99    364.14 o 
  14   4  10    28809.98    28123.66    554.60 o 
  16   4  10    11809.40    10727.57    381.83 o 
  18   4  10    17739.86    17693.94    376.58 o 
  20   4  10     2896.37     2500.16    168.41 o 
  22   4  10     1451.56     1173.15     91.34 o 
  24   4  10      815.84      723.72    110.25 o 
  26   4  10     1700.22     2096.92    416.89 o 
  28   4  10     2408.21     2381.86    373.89 o 
  30   4  10     6463.34     6695.91   1130.97 o 
   0   6  10    21476.79    20365.66    537.39 o 
   2   6  10     6313.35     6721.41    439.24 o 
   4   6  10    17027.09    17001.50    351.17 o 
   6   6  10     6925.28     7845.34    390.69 o 
   8   6  10    40568.34    40387.36    641.02 o 
  10   6  10      782.65      719.94     74.14 o 
  12   6  10     3090.07     2932.73    220.67 o 
  14   6  10    10433.12    10321.48    244.38 o 
  16   6  10    20760.35    20507.32    469.79 o 
  18   6  10     8915.13     8302.64    487.91 o 
  20   6  10      440.87      505.70     68.58 o 
  22   6  10      505.14      688.82    119.09 o 
  24   6  10    16249.10    16947.23    672.56 o 
  26   6  10      422.71      642.58    118.82 o 
  28   6  10      627.87      723.94    160.38 o 
  30   6  10      749.20      833.30    253.98 o 
   2   8  10    46826.29    47315.63    917.70 o 
   4   8  10     8524.40     9426.14    375.35 o 
   6   8  10    24139.45    24610.12    587.04 o 
   8   8  10     1711.02     1781.79    129.71 o 
  10   8  10    29700.93    28538.92    385.92 o 
  12   8  10     1693.50     1593.89    136.14 o 
  14   8  10    27781.38    28305.19    928.96 o 
  16   8  10     1665.65     1891.87    197.64 o 
  18   8  10    27887.54    27005.57    539.36 o 
  20   8  10      747.18      787.09    111.92 o 
  22   8  10      101.64      194.48     91.63 o 
  24   8  10      813.51      822.70    240.14 o 
  26   8  10     7634.87     8683.05    647.52 o 
  28   8  10      843.33      925.90    194.43 o 
  30   8  10     4320.89     3690.02    597.82 o 
   0  10  10    31595.07    32403.51    768.18 o 
   2  10  10     9641.50    10417.46    668.84 o 
   4  10  10     3913.35     4235.22    284.15 o 
   6  10  10      357.75      456.62     78.24 o 
   8  10  10    27918.02    27504.28    451.77 o 
  10  10  10     2083.18     2709.77    114.21 o 
  12  10  10     3596.26     3563.77    212.26 o 
  14  10  10    22977.64    22412.43    652.06 o 
  16  10  10     2050.79     2022.18    148.24 o 
  18  10  10     1786.38     1892.74    177.43 o 
  20  10  10     6781.87     7219.70    422.54 o 
  22  10  10      590.72      729.40    120.87 o 
  24  10  10     1444.75     1758.94    200.14 o 
  26  10  10      357.09      506.29    211.02 o 
  28  10  10     8196.02     8615.19    857.04 o 
  30  10  10     2592.26     2441.92    436.64 o 
   2  12  10    45453.63    47372.92    700.76 o 
   4  12  10     1823.02     1981.46    172.07 o 
   6  12  10     3317.27     3577.06    142.75 o 
   8  12  10     4598.16     4206.26    215.66 o 
  10  12  10    11436.90    11605.17    271.78 o 
  12  12  10     4952.48     5353.35    426.11 o 
  14  12  10    89573.18    92042.95   1261.99 o 
  16  12  10     5921.73     6098.18    429.54 o 
  18  12  10     5909.23     7011.50    549.61 o 
  20  12  10     1417.76     1422.23    190.65 o 
  22  12  10     3832.30     4310.04    294.13 o 
  24  12  10     1229.56     1124.64    163.47 o 
  26  12  10      414.86      541.55    164.42 o 
  28  12  10      153.91      335.19    130.58 o 
   0  14  10     8659.24    10167.38    845.21 o 
   2  14  10     4329.65     4322.53    312.06 o 
   4  14  10    10973.03    11359.54    474.58 o 
   6  14  10     6936.27     6582.44    257.73 o 
   8  14  10     5748.32     6211.35    406.76 o 
  10  14  10    10180.89    10518.08    727.70 o 
  12  14  10    40407.04    41964.52    774.98 o 
  14  14  10    10062.82     9125.53    672.42 o 
  16  14  10     2534.35     2480.30    231.37 o 
  18  14  10     6900.17     6517.51    454.37 o 
  20  14  10     4340.88     4654.74    370.49 o 
  22  14  10     2283.44     2579.73    210.21 o 
  24  14  10     2831.31     2865.40    384.54 o 
  26  14  10     2744.46     3163.97    456.44 o 
  28  14  10     1328.96     1917.64    458.26 o 
   2  16  10    16305.73    16355.50    524.46 o 
   4  16  10     9037.16     8428.02    605.01 o 
   6  16  10    21025.23    21828.34    482.34 o 
   8  16  10       53.99      155.95     75.36 o 
  10  16  10    12274.84    12979.65    859.37 o 
  12  16  10     1823.75     1736.27    186.84 o 
  14  16  10     7145.89     8338.09    586.70 o 
  16  16  10     1414.35     1593.61    200.11 o 
  18  16  10    10294.09    10149.76    658.43 o 
  20  16  10     1138.47     1189.26    141.93 o 
  22  16  10     4686.34     4690.06    459.29 o 
  24  16  10      416.96      350.76    120.86 o 
  26  16  10     3499.51     3497.33    488.40 o 
  28  16  10      466.28      472.14    132.92 o 
   0  18  10      469.94      588.64    144.32 o 
   2  18  10     5406.77     5154.32    423.62 o 
   4  18  10    40465.57    41070.74    860.03 o 
   6  18  10     1082.93     1169.98    133.79 o 
   8  18  10    39103.39    39371.21    728.09 o 
  10  18  10     2119.82     2455.19    282.29 o 
  12  18  10    10796.87    10038.73    694.93 o 
  14  18  10     4787.70     4450.72    319.71 o 
  16  18  10    16251.15    16732.43    620.81 o 
  18  18  10     4940.80     4640.08    374.64 o 
  20  18  10     7799.35     7378.87    449.69 o 
  22  18  10     2027.33     1899.63    194.07 o 
  24  18  10     6377.09     6165.77    650.60 o 
  26  18  10      546.09      533.48    154.24 o 
   2  20  10    31561.07    32404.88    524.91 o 
   4  20  10     2378.97     2284.80    179.78 o 
   6  20  10     2510.02     2105.40    190.58 o 
   8  20  10     4007.43     4229.09    355.19 o 
  10  20  10     1328.61     1547.77    185.47 o 
  12  20  10      422.38      707.27    141.60 o 
  14  20  10    10012.65     9842.65    762.09 o 
  16  20  10     5115.15     4862.85    389.87 o 
  18  20  10     9022.31     8317.07    635.13 o 
  20  20  10     3965.70     3992.88    391.00 o 
  22  20  10      315.69      485.24    115.68 o 
  24  20  10     2092.09     2307.62    259.09 o 
  26  20  10     2017.44     1629.30    315.14 o 
   0  22  10    84281.68    83708.34   2076.74 o 
   2  22  10     2345.99     1870.77    150.38 o 
   4  22  10     2262.70     2649.69    192.67 o 
   6  22  10     1498.97     1578.09    157.61 o 
   8  22  10    11709.58    11629.82    850.02 o 
  10  22  10     1382.02     1960.13    181.11 o 
  12  22  10     9610.94     9452.80    625.34 o 
  14  22  10      741.76      743.77    160.18 o 
  16  22  10     6303.03     6784.56    505.92 o 
  18  22  10     2677.00     2826.42    266.70 o 
  20  22  10     6696.66     6762.77    609.29 o 
  22  22  10     2662.02     2764.92    319.01 o 
  24  22  10     2899.56     2499.96    664.91 o 
   2  24  10    13101.89    13442.53    588.48 o 
   4  24  10       40.01      307.60     99.38 o 
   6  24  10     1964.51     1845.51    183.23 o 
   8  24  10     6665.94     6783.10    560.48 o 
  10  24  10      539.73      616.00    110.47 o 
  12  24  10      518.26      413.52    109.04 o 
  14  24  10     7877.74     8397.03    628.73 o 
  16  24  10     2038.45     2108.38    232.29 o 
  18  24  10     6656.02     7167.79    610.73 o 
  20  24  10     3529.01     3416.21    450.53 o 
  22  24  10     2488.87     2365.76    455.03 o 
   0  26  10     1295.70     1186.42    275.15 o 
   2  26  10     3183.70     2833.05    277.99 o 
   4  26  10    14827.40    14598.02    626.57 o 
   6  26  10       47.28      368.99    132.04 o 
   8  26  10     3577.07     3330.08    367.84 o 
  10  26  10     1176.97     1174.10    156.76 o 
  12  26  10     3266.45     3260.01    286.26 o 
  14  26  10     6378.19     7024.36    605.28 o 
  16  26  10     1655.37     1848.00    191.58 o 
  18  26  10     2888.57     2635.90    322.43 o 
  20  26  10     2621.19     2510.51    386.83 o 
   2  28  10     7646.89     8120.04    751.53 o 
   4  28  10      634.28      650.03    124.27 o 
   6  28  10     3408.91     4481.17    363.43 o 
   8  28  10       52.96      272.60    107.59 o 
  10  28  10     5187.57     5881.48    492.48 o 
  12  28  10     1401.53     1117.73    181.90 o 
  14  28  10     1595.12     1587.71    235.45 o 
  16  28  10      183.91      422.09    100.34 o 
  18  28  10     5381.76     5748.32    938.49 o 
   0  30  10    10326.10    11160.10   1234.48 o 
   2  30  10      994.60      993.15    152.25 o 
   4  30  10     2709.58     3192.43    339.39 o 
   6  30  10     4775.45     4485.22    545.11 o 
   8  30  10     4572.40     4678.43    494.41 o 
  10  30  10      521.47      351.00    136.28 o 
  12  30  10     2493.73     2477.95    327.74 o 
  14  30  10     4034.03     4321.19    467.78 o 
  16  30  10     2578.84     1991.95    407.85 o 
   2  32  10     6728.41     6554.29    682.56 o 
   4  32  10      973.17     1197.21    208.57 o 
   6  32  10     3533.70     3812.63    409.38 o 
   8  32  10      597.38      631.79    186.42 o 
  10  32  10     7475.75     6065.43   1008.28 o 
  12  32  10      663.60      670.49    242.17 o 
   0  34  10     6908.44     6965.80   1305.91 o 
   2  34  10       79.65      399.11    148.40 o 
   4  34  10     3340.88     3065.43    504.65 o 
   6  34  10      222.13      478.30    254.12 o 
   1   1  11    41283.72    44484.79    837.66 o 
   3   1  11    24052.71    23650.74    568.65 o 
   5   1  11    14339.57    13270.10    381.37 o 
   7   1  11     4412.40     4587.55    298.08 o 
   9   1  11      711.21      865.58    106.94 o 
  11   1  11    10848.83    10135.06    449.96 o 
  13   1  11    24933.98    24006.66    487.09 o 
  15   1  11     5571.07     5559.27    293.31 o 
  17   1  11     2835.59     2664.65    196.70 o 
  19   1  11     1903.15     1986.33    142.59 o 
  21   1  11     6052.33     5881.89    292.75 o 
  23   1  11     3937.74     3781.26    284.68 o 
  25   1  11    17000.58    15954.74    552.17 o 
  27   1  11     2462.11     2280.38    382.86 o 
  29   1  11     2736.83     2448.19    590.29 o 
  31   1  11      693.50      869.67    342.11 o 
   1   3  11    21215.55    20628.87    341.99 o 
   3   3  11     7605.21     8751.01    420.32 o 
   5   3  11    66859.64    66785.80    972.80 o 
   7   3  11      193.77      286.98     87.47 o 
   9   3  11    37302.13    37966.73    722.50 o 
  11   3  11     9523.68     8952.33    395.56 o 
  13   3  11    18782.44    19323.77    535.03 o 
  15   3  11    16481.51    15355.88    464.35 o 
  17   3  11    28386.23    27089.35    490.84 o 
  19   3  11     1851.34     1692.13    109.02 o 
  21   3  11    22444.51    21585.85    509.41 o 
  23   3  11     3818.17     3719.75    266.08 o 
  25   3  11     7593.91     8147.58    659.74 o 
  27   3  11     1790.15     1715.74    421.86 o 
  29   3  11     2939.92     2486.50    487.36 o 
   1   5  11      423.84      632.11     94.77 o 
   3   5  11     3361.54     3340.39    240.35 o 
   5   5  11      266.64      353.87     95.20 o 
   7   5  11     4448.14     4547.90    322.19 o 
   9   5  11     4073.83     4656.06    320.43 o 
  11   5  11     4357.32     4429.92    318.64 o 
  13   5  11    31310.45    30702.48    703.76 o 
  15   5  11     2532.78     2763.61    213.47 o 
  17   5  11     5129.31     5003.21    358.27 o 
  19   5  11     6616.31     6405.20    353.30 o 
  21   5  11     2795.03     2663.63    189.00 o 
  23   5  11     3172.24     3478.97    289.65 o 
  25   5  11     1695.07     1600.17    225.83 o 
  27   5  11     1549.29     1397.06    306.22 o 
  29   5  11     4538.24     3748.41    756.57 o 
   1   7  11    12608.85    12707.24    394.95 o 
   3   7  11    12823.52    13691.84    332.82 o 
   5   7  11    13092.25    13133.21    375.94 o 
   7   7  11     3799.50     4375.65    332.54 o 
   9   7  11    35935.74    36292.04    698.30 o 
  11   7  11    24966.34    25087.95    542.58 o 
  13   7  11    34658.32    33624.50    745.24 o 
  15   7  11     1827.03     2154.35    205.62 o 
  17   7  11    23622.17    22631.17    681.15 o 
  19   7  11     4611.03     4553.77    332.96 o 
  21   7  11    11949.13    12218.90    662.96 o 
  23   7  11      238.98      489.00    119.22 o 
  25   7  11    11255.06    11010.24    712.60 o 
  27   7  11     9660.11     9808.01   1241.66 o 
  29   7  11     4079.02     3916.01    753.57 o 
   1   9  11    11299.92    10890.02    461.20 o 
   3   9  11    20210.59    21156.15    385.84 o 
   5   9  11     2975.57     2967.16    242.18 o 
   7   9  11     4337.48     4547.84    329.28 o 
   9   9  11     2967.68     3641.34    275.54 o 
  11   9  11     2194.50     2197.75    183.98 o 
  13   9  11    16639.69    16639.78    429.77 o 
  15   9  11     4042.23     3650.64    337.26 o 
  17   9  11     4087.35     4518.89    341.70 o 
  19   9  11      475.70      917.73    108.46 o 
  21   9  11     3106.81     3178.90    267.03 o 
  23   9  11     1718.11     1734.44    216.39 o 
  25   9  11     1453.34     1392.88    223.35 o 
  27   9  11     1772.77     2156.27    429.56 o 
  29   9  11     1901.54     1612.35    288.12 o 
   1  11  11    43071.38    43336.91    675.51 o 
   3  11  11    11694.85    13156.49    381.00 o 
   5  11  11    19577.76    19866.49    488.61 o 
   7  11  11    32426.22    31944.71    637.82 o 
   9  11  11     1833.26     1784.03    138.32 o 
  11  11  11     5996.07     6293.23    233.50 o 
  13  11  11    13058.00    15190.02    745.57 o 
  15  11  11    10356.45    10612.24    700.56 o 
  17  11  11    14033.66    13732.34    456.52 o 
  19  11  11     4458.98     3919.86    278.03 o 
  21  11  11     4329.08     4540.30    296.01 o 
  23  11  11      872.10     1280.34    206.92 o 
  25  11  11       82.48      395.90    148.75 o 
  27  11  11      134.29      397.70    190.14 o 
  29  11  11     2815.91     1953.24    468.29 o 
   1  13  11     1963.26     2263.85    232.89 o 
   3  13  11    26097.63    27483.35    603.63 o 
   5  13  11     3630.46     3510.86    291.31 o 
   7  13  11     4206.24     4115.39    302.26 o 
   9  13  11     9386.65     9902.99    601.97 o 
  11  13  11     1228.66      998.39    137.65 o 
  13  13  11     1330.44     1446.24    184.32 o 
  15  13  11    12307.02    11654.70    844.09 o 
  17  13  11    11388.33    11592.36    785.30 o 
  19  13  11      778.75      959.21    158.25 o 
  21  13  11      125.17      387.73     85.59 o 
  23  13  11      762.18      841.95    147.23 o 
  25  13  11      628.39      817.24    183.35 o 
  27  13  11     3399.84     3331.24    360.89 o 
   1  15  11    15592.60    15125.12    640.69 o 
   3  15  11    26958.05    27127.17    635.23 o 
   5  15  11     4482.50     4288.46    337.83 o 
   7  15  11    28090.89    28780.13    544.47 o 
   9  15  11     2004.76     2140.79    192.10 o 
  11  15  11     6832.10     5765.16    475.52 o 
  13  15  11     2966.93     2903.90    258.75 o 
  15  15  11     9076.44     8933.08    600.18 o 
  17  15  11     1422.28     1391.19    246.64 o 
  19  15  11      502.89      732.52    157.26 o 
  21  15  11     1580.65     1634.73    172.86 o 
  23  15  11     1776.92     1719.30    178.21 o 
  25  15  11     3414.44     3654.01    414.23 o 
  27  15  11     1404.67      906.40    191.79 o 
   1  17  11    20390.18    20560.74    522.59 o 
   3  17  11      718.00      648.16     94.84 o 
   5  17  11     6619.43     7036.44    538.05 o 
   7  17  11     2647.16     2634.25    276.12 o 
   9  17  11      429.49      521.59     97.61 o 
  11  17  11     8602.69     8662.72    614.24 o 
  13  17  11     2727.79     2912.20    244.76 o 
  15  17  11     1684.11     1980.55    197.32 o 
  17  17  11      188.82      405.71    115.67 o 
  19  17  11     2254.05     2713.84    523.08 o 
  21  17  11       46.43      343.26     96.17 o 
  23  17  11     7370.20     7525.60    805.36 o 
  25  17  11     1088.43     1192.48    256.76 o 
   1  19  11     1264.93     1569.44    169.16 o 
   3  19  11     9688.34    10196.75    415.23 o 
   5  19  11     8642.50     8258.60    590.88 o 
   7  19  11     1144.25     1321.77    156.32 o 
   9  19  11     6172.51     7068.32    616.42 o 
  11  19  11    10177.49     9964.67    679.92 o 
  13  19  11      713.52      504.08    124.70 o 
  15  19  11     4239.60     3822.40    334.46 o 
  17  19  11     8206.16     8510.33    569.03 o 
  19  19  11     1017.83      859.96    133.86 o 
  21  19  11     4051.13     3954.07    372.09 o 
  23  19  11      895.69      680.36    109.82 o 
  25  19  11     1708.49     1437.97    478.68 o 
   1  21  11     1077.30      998.68    120.05 o 
   3  21  11    10980.71    10660.30    514.60 o 
   5  21  11     3415.92     3197.20    301.75 o 
   7  21  11     1542.76     1578.83    157.70 o 
   9  21  11     3460.40     3767.25    345.67 o 
  11  21  11     1209.64     1219.36    166.39 o 
  13  21  11      458.44      625.06    148.77 o 
  15  21  11     5346.33     5194.11    441.16 o 
  17  21  11     1198.61     1086.80    164.66 o 
  19  21  11     3328.40     3169.11    393.86 o 
  21  21  11     1624.58     1570.41    189.63 o 
  23  21  11       71.88      345.49    109.37 o 
   1  23  11     8878.26     8839.57    633.35 o 
   3  23  11     1217.50     1010.13    126.58 o 
   5  23  11     1978.26     2019.76    199.72 o 
   7  23  11     4988.32     4962.35    388.55 o 
   9  23  11     1332.59     1369.57    188.64 o 
  11  23  11     2073.83     1988.39    220.52 o 
  13  23  11     5468.97     5891.74    411.04 o 
  15  23  11      953.34      582.12    135.49 o 
  17  23  11     3809.21     4459.44    480.09 o 
  19  23  11     4961.35     4467.09    371.61 o 
  21  23  11     2469.44     2798.74    411.95 o 
   1  25  11     8756.64     7423.89    689.94 o 
   3  25  11     1976.54     1539.12    216.95 o 
   5  25  11     5201.11     4807.79    470.95 o 
   7  25  11     2539.81     2407.72    305.28 o 
   9  25  11      345.76      394.67    118.45 o 
  11  25  11      765.30      734.51    153.49 o 
  13  25  11      578.70      558.90    124.50 o 
  15  25  11     5657.97     5511.68    457.63 o 
  17  25  11      784.43      953.77    152.86 o 
  19  25  11     2572.50     2581.45    308.07 o 
  21  25  11     1080.14     1133.34    396.56 o 
   1  27  11     1588.47     1389.50    230.03 o 
   3  27  11      707.39      830.30    142.15 o 
   5  27  11        1.32      160.66    122.22 o 
   7  27  11     1960.59     2100.11    239.16 o 
   9  27  11      418.14      490.52    166.16 o 
  11  27  11     4996.65     4905.69    408.96 o 
  13  27  11      224.07      463.62    140.29 o 
  15  27  11      637.00      821.20    171.80 o 
  17  27  11     3078.09     3119.68    394.16 o 
   1  29  11      353.82      477.17    132.67 o 
   3  29  11     6129.25     6483.45    588.37 o 
   5  29  11      314.01      470.11    165.73 o 
   7  29  11      307.06      545.34    128.17 o 
   9  29  11     1581.27     2145.11    239.81 o 
  11  29  11     2181.46     2138.03    256.43 o 
  13  29  11      293.37      594.00    202.93 o 
  15  29  11     2167.82     1796.86    389.28 o 
   1  31  11     1211.55     1182.80    232.03 o 
   3  31  11      126.77      412.81    196.53 o 
   5  31  11     1541.17     1851.66    316.98 o 
   7  31  11     6176.20     7282.03    696.02 o 
   9  31  11      378.37      844.97    160.04 o 
  11  31  11      519.11      956.97    202.54 o 
   1  33  11     6066.23     5667.13    884.01 o 
   3  33  11       19.72      248.54    204.27 o 
   5  33  11     5407.95     4940.19    941.03 o 
   7  33  11     5833.50     5544.95    848.45 o 
   0   0  12   173034.05   175002.92   5744.22 o 
   4   0  12    19426.01    18563.48   1894.62 o 
   8   0  12    63789.78    61495.35   1334.74 o 
  12   0  12   104301.85   108528.27   3334.15 o 
  16   0  12    20448.27    21203.80    523.35 o 
  20   0  12     9365.82     8822.76    862.57 o 
  24   0  12    13898.50    13727.14    677.37 o 
  28   0  12     6583.32     5493.60   2435.16 o 
   2   2  12     1094.10     1018.57     99.70 o 
   4   2  12     2739.18     2617.05    224.56 o 
   6   2  12     7612.09     7917.94    492.77 o 
   8   2  12     3619.82     3854.43    246.76 o 
  10   2  12     7117.94     7281.99    447.81 o 
  12   2  12     3086.50     3007.94    223.52 o 
  14   2  12     8362.99     8766.58    407.02 o 
  16   2  12     3061.05     2823.81    160.51 o 
  18   2  12     9441.16     9401.39    248.57 o 
  20   2  12      738.05      864.62     95.46 o 
  22   2  12     1941.66     1877.49    150.34 o 
  24   2  12      465.25      492.53    106.57 o 
  26   2  12       63.71      496.89    196.07 o 
  28   2  12      543.12      744.33    425.90 o 
  30   2  12      101.23      297.51    381.93 o 
   0   4  12    20007.24    20833.22    539.40 o 
   2   4  12     2970.17     3129.61    278.65 o 
   4   4  12    70567.52    75376.84   1015.19 o 
   6   4  12     5481.81     6299.43    375.73 o 
   8   4  12    64600.25    63001.40   1121.84 o 
  10   4  12     1252.93     1383.23    128.78 o 
  12   4  12     4635.30     5104.65    383.18 o 
  14   4  12     1198.45     1088.14    137.88 o 
  16   4  12    23392.38    23126.63    459.65 o 
  18   4  12      262.01      338.97     89.68 o 
  20   4  12     5716.22     6168.64    359.39 o 
  22   4  12      188.66      454.48     81.92 o 
  24   4  12     2286.92     2431.36    203.63 o 
  26   4  12      452.33      402.18    238.08 o 
  28   4  12     4981.14     3788.41    813.54 o 
   2   6  12     3716.84     3789.49    286.65 o 
   4   6  12    10262.51     9960.01    621.47 o 
   6   6  12     6996.52     6992.11    427.35 o 
   8   6  12     6447.31     6492.27    495.76 o 
  10   6  12    22313.64    23208.93    601.43 o 
  12   6  12     2996.00     2716.49    200.78 o 
  14   6  12     3232.99     2679.51    200.88 o 
  16   6  12     1219.75     1651.58    193.71 o 
  18   6  12      180.13      365.42    114.58 o 
  20   6  12     1426.49     1686.58    183.72 o 
  22   6  12      201.14      319.04    114.95 o 
  24   6  12     3053.20     2841.73    265.63 o 
  26   6  12     1899.35     2498.26    360.15 o 
  28   6  12     1959.58     1889.73    408.61 o 
   0   8  12    31187.89    32638.54    744.49 o 
   2   8  12    13962.71    13693.74    528.19 o 
   4   8  12    21030.24    22763.71    546.17 o 
   6   8  12     4947.96     5463.34    411.21 o 
   8   8  12    17179.03    18137.84    663.13 o 
  10   8  12     4411.59     4605.19    320.25 o 
  12   8  12    33486.37    32020.76    573.04 o 
  14   8  12     2525.67     2551.94    211.06 o 
  16   8  12     3917.48     3949.04    325.78 o 
  18   8  12      348.12      386.11    133.97 o 
  20   8  12     5806.00     5361.50    442.70 o 
  22   8  12     1421.48     1722.65    156.33 o 
  24   8  12     1019.72     1238.00    198.74 o 
  26   8  12     1619.75     1819.36    266.79 o 
  28   8  12     1007.80      557.34    262.22 o 
   2  10  12     4258.95     3952.94    319.33 o 
   4  10  12    14928.24    14394.75    504.63 o 
   6  10  12      366.84      492.11     83.97 o 
   8  10  12    13427.40    12597.29    472.01 o 
  10  10  12      743.72      728.17    103.87 o 
  12  10  12      602.91      615.87    146.00 o 
  14  10  12      655.56     1147.52    141.08 o 
  16  10  12     2822.99     2728.83    249.92 o 
  18  10  12     1129.86     1233.29    123.29 o 
  20  10  12      670.65      840.25    137.57 o 
  22  10  12     6913.77     7134.43   1080.47 o 
  24  10  12      564.21      668.97    123.28 o 
  26  10  12      884.87      733.86    172.98 o 
  28  10  12      381.51      487.84    454.65 o 
   0  12  12     2483.61     2998.15    359.31 o 
   2  12  12     5018.62     5799.66    494.90 o 
   4  12  12     8476.86     8862.38    582.82 o 
   6  12  12      652.05      697.30    127.86 o 
   8  12  12     7337.28     7919.85    505.65 o 
  10  12  12     1852.68     1959.76    203.49 o 
  12  12  12     4116.44     4039.65    350.14 o 
  14  12  12     7130.17     7273.37    551.66 o 
  16  12  12     8505.73     9452.65    554.17 o 
  18  12  12     1667.42     1618.69    182.90 o 
  20  12  12      675.36      581.15    137.13 o 
  22  12  12     1689.95     1441.52    174.67 o 
  24  12  12     2528.36     2291.09    255.90 o 
  26  12  12      633.19      834.29    191.79 o 
  28  12  12      282.25      139.14    196.80 o 
   2  14  12    14663.49    15568.83    594.45 o 
   4  14  12     2381.64     2492.47    199.69 o 
   6  14  12     2609.88     2629.21    225.06 o 
   8  14  12     5421.04     5251.38    397.36 o 
  10  14  12     2599.92     2468.27    216.50 o 
  12  14  12    12590.23    12092.43    803.66 o 
  14  14  12      398.83      605.75    123.01 o 
  16  14  12      546.22      615.23    149.18 o 
  18  14  12     3551.60     3308.49    277.11 o 
  20  14  12       42.00      249.83    141.63 o 
  22  14  12      302.12      314.43    107.41 o 
  24  14  12      942.30      903.62    160.11 o 
  26  14  12     1626.58     1393.13    256.41 o 
   0  16  12    82555.41    81378.82   1876.45 o 
   2  16  12     3086.30     3207.55    264.08 o 
   4  16  12     2414.86     2289.25    198.52 o 
   6  16  12     4730.80     4612.41    394.24 o 
   8  16  12     9815.31     9933.90    722.01 o 
  10  16  12    12620.00    12211.86    957.65 o 
  12  16  12     7912.39     8514.89    647.02 o 
  14  16  12     3396.94     3947.38    324.62 o 
  16  16  12     4264.89     4766.65    408.02 o 
  18  16  12      836.06      775.64    142.37 o 
  20  16  12     5200.26     5561.55    468.45 o 
  22  16  12     4413.67     4368.75    374.94 o 
  24  16  12     1348.52     1044.87    160.40 o 
  26  16  12     2313.46     2048.56    627.49 o 
   2  18  12    10485.12    10524.52    718.96 o 
   4  18  12     5070.67     5517.68    386.69 o 
   6  18  12      937.34      942.95    133.08 o 
   8  18  12      717.46      653.33    133.73 o 
  10  18  12     2715.04     2604.21    231.02 o 
  12  18  12      809.42      845.13    123.74 o 
  14  18  12    11355.24    11328.67    644.03 o 
  16  18  12      355.16      313.32    167.98 o 
  18  18  12     1353.67     1493.00    252.61 o 
  20  18  12      423.41      531.83    142.28 o 
  22  18  12     1592.44     1720.07    210.38 o 
  24  18  12     3902.78     2966.24    425.74 o 
   0  20  12      479.65      261.54    138.44 o 
   2  20  12     1960.78     1918.90    177.00 o 
   4  20  12    11286.78    10768.81    706.12 o 
   6  20  12     3720.18     3722.24    292.02 o 
   8  20  12     1339.52     1123.10    155.37 o 
  10  20  12      554.44      585.87    119.97 o 
  12  20  12      810.21      775.65    173.75 o 
  14  20  12      142.96      385.79    119.06 o 
  16  20  12     1085.34      956.04    167.81 o 
  18  20  12     2775.03     2918.64    348.96 o 
  20  20  12     4068.84     4045.50    381.11 o 
  22  20  12      962.24     1013.39    212.99 o 
   2  22  12     1246.27      971.45    148.62 o 
   4  22  12     2033.46     2432.31    220.18 o 
   6  22  12    13801.33    13497.24   1000.53 o 
   8  22  12      392.38      724.11    140.50 o 
  10  22  12     2265.30     2090.44    228.91 o 
  12  22  12      333.00      397.45    122.10 o 
  14  22  12      779.10      629.14    110.47 o 
  16  22  12      890.01      764.05    151.76 o 
  18  22  12     4875.85     4925.70    553.39 o 
  20  22  12     2190.38     2157.50    298.96 o 
  22  22  12      949.05      791.15    188.22 o 
   0  24  12     1509.21     1482.57    321.48 o 
   2  24  12     2358.27     2426.90    260.24 o 
   4  24  12      469.45      618.92    154.05 o 
   6  24  12     8347.07     8242.74    662.06 o 
   8  24  12      254.95      358.06    104.98 o 
  10  24  12     1331.59     1077.46    190.74 o 
  12  24  12      709.06      669.82    167.18 o 
  14  24  12      635.58      801.76    144.40 o 
  16  24  12      575.68      434.23    108.00 o 
  18  24  12     1649.24     1351.79    158.66 o 
  20  24  12     1955.87     1881.55    385.17 o 
   2  26  12     5868.95     5205.85    527.50 o 
   4  26  12       87.42      245.31    162.06 o 
   6  26  12     1903.50     2131.86    239.02 o 
   8  26  12      934.56      794.84    145.49 o 
  10  26  12     8644.47     8441.30    718.53 o 
  12  26  12     1437.51     1349.90    203.38 o 
  14  26  12     7846.28     7709.53    803.73 o 
  16  26  12       73.71      231.09    132.87 o 
  18  26  12     1488.80     1144.38    430.78 o 
   0  28  12     3691.96     3368.38    473.18 o 
   2  28  12      909.29      875.38    178.40 o 
   4  28  12     4219.47     4041.51    456.06 o 
   6  28  12      808.80      707.10    233.03 o 
   8  28  12     3366.56     3482.79    398.36 o 
  10  28  12     1047.02     1087.12    197.61 o 
  12  28  12      397.74      583.72    166.80 o 
  14  28  12      447.48      381.74    116.87 o 
   2  30  12     8151.14     8778.08    870.45 o 
   4  30  12      544.56      996.23    189.75 o 
   6  30  12     6389.29     6897.56    713.10 o 
   8  30  12      966.79     1315.77    230.68 o 
  10  30  12     3917.30     3723.79    521.02 o 
  12  30  12     3318.65     3091.48    600.33 o 
   0  32  12      452.85      632.95    258.48 o 
   2  32  12      558.67      666.63    225.90 o 
   4  32  12     2349.21     2826.38    470.95 o 
   6  32  12     1120.99     1058.40    361.76 o 
   1   1  13    52391.25    53303.21   1015.36 o 
   3   1  13    17203.96    17762.04    472.71 o 
   5   1  13     7350.02     7586.86    469.41 o 
   7   1  13    13117.34    14417.90    453.26 o 
   9   1  13     4840.58     4801.51    300.11 o 
  11   1  13     8602.67     8489.80    320.81 o 
  13   1  13     3251.53     3229.93    214.59 o 
  15   1  13     1353.68     1548.19    130.77 o 
  17   1  13     6595.76     5543.74    343.94 o 
  19   1  13    15501.52    15491.10    331.54 o 
  21   1  13     4957.96     4302.29    314.57 o 
  23   1  13     5051.75     4527.34    299.27 o 
  25   1  13     2431.58     2678.42    559.42 o 
  27   1  13     6246.97     4959.50   1418.69 o 
   1   3  13     7816.09     8280.56    523.15 o 
   3   3  13    22725.74    22750.04    519.68 o 
   5   3  13    13367.65    13764.31    691.52 o 
   7   3  13     2311.50     2498.45    192.30 o 
   9   3  13      488.36      443.94     72.67 o 
  11   3  13      182.14      264.20     97.97 o 
  13   3  13     2044.76     2354.89    180.90 o 
  15   3  13    13409.42    13388.72    440.81 o 
  17   3  13      307.99      424.54     63.68 o 
  19   3  13     8726.41     8340.97    517.20 o 
  21   3  13      614.00      650.36    148.91 o 
  23   3  13     2478.11     2052.91    260.91 o 
  25   3  13      638.22      620.20    164.55 o 
  27   3  13     8632.83     8313.35   1166.25 o 
   1   5  13    29479.05    29483.22    598.48 o 
   3   5  13    13588.64    13495.67    523.00 o 
   5   5  13    11138.52    11309.88    433.27 o 
   7   5  13    18838.97    19875.85    627.28 o 
   9   5  13      532.55      658.38     90.86 o 
  11   5  13    10240.41    11024.95    358.07 o 
  13   5  13     9826.46     9102.48    363.87 o 
  15   5  13    16746.42    16869.05    423.99 o 
  17   5  13     4771.73     5220.15    390.85 o 
  19   5  13    11888.64    10617.63    648.71 o 
  21   5  13     9359.43     8839.79    668.04 o 
  23   5  13     4999.55     4908.85    360.33 o 
  25   5  13      508.05      448.62    210.62 o 
  27   5  13     1858.22     2311.84    340.41 o 
   1   7  13     9055.20     8778.29    618.60 o 
   3   7  13      645.94      801.11     98.03 o 
   5   7  13     9013.48     8776.21    543.80 o 
   7   7  13     5509.60     5799.11    388.60 o 
   9   7  13    11551.22    11507.40    457.14 o 
  11   7  13      292.17      423.01     77.04 o 
  13   7  13    11945.81    11612.85    390.28 o 
  15   7  13     2008.73     2289.13    221.70 o 
  17   7  13     4671.56     4430.55    404.43 o 
  19   7  13     4527.95     4880.32    546.89 o 
  21   7  13      215.42      425.28    104.09 o 
  23   7  13    16155.52    16633.72    630.37 o 
  25   7  13      211.80      436.52    230.28 o 
  27   7  13      429.74      726.25    185.12 o 
   1   9  13    11681.68    12643.49    476.13 o 
   3   9  13    21132.50    22407.95    631.04 o 
   5   9  13    11872.51    12232.83    404.47 o 
   7   9  13     3063.75     4071.95    297.16 o 
   9   9  13     1729.55     1702.09    150.89 o 
  11   9  13    16774.17    18138.30    463.54 o 
  13   9  13    10055.04     9629.14    666.70 o 
  15   9  13    12295.84    12798.27    473.42 o 
  17   9  13     4220.79     4352.37    329.28 o 
  19   9  13      243.06      523.92    158.39 o 
  21   9  13     6242.13     5853.31    607.40 o 
  23   9  13     6695.68     6081.53    421.71 o 
  25   9  13     2970.15     2512.21    327.99 o 
  27   9  13     7452.92     6922.62   1279.07 o 
   1  11  13     1060.52     1181.97    124.45 o 
   3  11  13    12545.98    13273.40    831.74 o 
   5  11  13     3390.49     3327.57    243.95 o 
   7  11  13     6996.03     7892.01    551.46 o 
   9  11  13     8477.25     9148.98    396.60 o 
  11  11  13     3604.64     3469.48    288.14 o 
  13  11  13     3841.00     3943.05    304.70 o 
  15  11  13      242.73      629.86    121.34 o 
  17  11  13     1885.24     1540.94    217.70 o 
  19  11  13     2521.04     2344.35    230.78 o 
  21  11  13     1257.95     1326.62    174.24 o 
  23  11  13      441.73      473.12    126.73 o 
  25  11  13      120.42      218.54    179.78 o 
  27  11  13      992.27     1380.07    335.35 o 
   1  13  13     6016.18     6342.72    399.69 o 
   3  13  13     4454.24     4428.80    334.86 o 
   5  13  13     5921.38     6744.81    460.22 o 
   7  13  13    21788.72    22132.41    502.06 o 
   9  13  13    34616.71    36327.83   1073.55 o 
  11  13  13     7555.87     8058.03    652.19 o 
  13  13  13      537.88      664.00    122.39 o 
  15  13  13      426.88      474.46    144.31 o 
  17  13  13     6313.44     7240.26    532.38 o 
  19  13  13     3090.56     3020.44    353.58 o 
  21  13  13     1513.01     1474.37    184.83 o 
  23  13  13     5685.94     5090.54    640.64 o 
  25  13  13     2544.25     2322.61    422.13 o 
   1  15  13    17986.38    17512.96    692.18 o 
   3  15  13     3466.91     3659.91    332.97 o 
   5  15  13     1784.15     2088.84    190.94 o 
   7  15  13     7075.70     8181.43    537.49 o 
   9  15  13     5230.53     5409.47    415.69 o 
  11  15  13     1079.86     1269.73    156.01 o 
  13  15  13      146.45      262.35     84.78 o 
  15  15  13     2011.28     2209.01    240.01 o 
  17  15  13     6355.51     6104.40    505.65 o 
  19  15  13      951.33     1038.86    190.20 o 
  21  15  13      399.16      517.66    164.96 o 
  23  15  13      884.33     1020.94    151.72 o 
  25  15  13     3081.96     2854.82    504.11 o 
   1  17  13    37689.48    38432.23    696.16 o 
   3  17  13     9205.97     9387.13    692.67 o 
   5  17  13     4257.49     4361.11    384.15 o 
   7  17  13     1625.51     1694.02    159.85 o 
   9  17  13     1081.46     1189.05    156.14 o 
  11  17  13     5200.75     6090.94    451.93 o 
  13  17  13     6912.56     7602.34    601.58 o 
  15  17  13     2411.29     2569.57    225.04 o 
  17  17  13     4006.89     3520.04    331.67 o 
  19  17  13     2273.95     2704.34    277.44 o 
  21  17  13     2197.08     2114.54    255.37 o 
  23  17  13     4024.33     3756.65    380.68 o 
   1  19  13     1334.63      910.19    141.20 o 
   3  19  13     8042.77     7623.93    588.05 o 
   5  19  13    14664.07    14968.10    493.92 o 
   7  19  13     1751.05     1530.60    165.38 o 
   9  19  13     1518.15     2038.66    258.03 o 
  11  19  13     1376.41     1286.84    212.64 o 
  13  19  13     2107.58     2105.33    215.70 o 
  15  19  13     1527.12     1419.84    185.93 o 
  17  19  13      494.92      590.61    125.45 o 
  19  19  13      273.21      508.57    158.76 o 
  21  19  13     9663.60     9481.85    652.36 o 
  23  19  13     1880.26     1854.93    352.18 o 
   1  21  13     3529.94     3278.67    301.81 o 
   3  21  13    11470.06    11270.58    925.29 o 
   5  21  13     5620.47     5547.53    408.89 o 
   7  21  13     6636.27     6842.93    459.59 o 
   9  21  13     1432.84     1394.51    162.73 o 
  11  21  13     3790.44     3986.47    405.46 o 
  13  21  13     3127.05     3109.69    305.56 o 
  15  21  13     2124.17     2142.51    219.42 o 
  17  21  13     4420.38     4932.61    500.67 o 
  19  21  13     1835.91     1418.92    292.82 o 
  21  21  13     3496.10     2605.97    461.30 o 
   1  23  13     1096.17      978.05    193.40 o 
   3  23  13      737.17      765.41    182.42 o 
   5  23  13     2124.90     2516.63    242.11 o 
   7  23  13      263.77      460.40    143.64 o 
   9  23  13     4783.01     4818.17    360.02 o 
  11  23  13     5824.78     5664.49    439.36 o 
  13  23  13     2555.28     2487.23    253.54 o 
  15  23  13      789.53     1089.60    169.33 o 
  17  23  13     2132.12     2310.18    309.61 o 
  19  23  13      715.16      789.81    216.34 o 
   1  25  13     6493.34     6740.81    650.85 o 
   3  25  13     1486.48     1845.34    258.68 o 
   5  25  13      907.82     1207.45    179.58 o 
   7  25  13     3891.36     3903.95    370.04 o 
   9  25  13     1785.76     2008.12    257.26 o 
  11  25  13       13.25      522.37    152.78 o 
  13  25  13     1987.57     2076.48    272.30 o 
  15  25  13     2821.51     2413.25    321.98 o 
  17  25  13     4510.56     4057.58    673.04 o 
   1  27  13     1999.13     1526.26    259.75 o 
   3  27  13     1658.39     1780.94    247.23 o 
   5  27  13     6674.90     6313.55    655.01 o 
   7  27  13     1835.11     2104.29    347.06 o 
   9  27  13     2097.20     2223.26    260.72 o 
  11  27  13     3224.10     3503.15    360.69 o 
  13  27  13     1523.95     1130.45    193.83 o 
  15  27  13     2728.06     2983.53    504.38 o 
   1  29  13      502.44     1039.17    182.63 o 
   3  29  13      191.85      393.23    165.97 o 
   5  29  13     1486.60     1345.12    249.57 o 
   7  29  13      105.81      473.92    186.85 o 
   9  29  13     2363.49     2076.50    420.35 o 
  11  29  13      695.21      393.04    193.49 o 
   1  31  13     3459.79     2971.17    791.65 o 
   3  31  13       24.56      118.47    142.54 o 
   5  31  13      220.73      470.35    385.46 o 
   2   0  14      907.42      994.74    138.60 o 
   6   0  14    51640.66    49936.67   1077.45 o 
  10   0  14    18635.31    20947.45    731.51 o 
  14   0  14     8737.60     8741.34    695.56 o 
  18   0  14     7733.26     7746.55    678.00 o 
  22   0  14     1998.17     1897.64    400.40 o 
  26   0  14     2281.28     1508.07    796.91 o 
   0   2  14    30332.37    30949.90    836.38 o 
   2   2  14    10939.12    11597.67    743.35 o 
   4   2  14    11737.65    11979.46    631.70 o 
   6   2  14    16819.65    18077.21    986.81 o 
   8   2  14    27521.03    28775.72    589.28 o 
  10   2  14     1616.66     1533.62    161.40 o 
  12   2  14     4273.14     4258.34    244.10 o 
  14   2  14     5083.45     4857.42    294.69 o 
  16   2  14     1890.44     2008.79    171.14 o 
  18   2  14      725.61      703.61     93.28 o 
  20   2  14     2942.07     3313.86    339.86 o 
  22   2  14     1887.79     1742.76    208.25 o 
  24   2  14     7125.93     6424.10    561.10 o 
  26   2  14      137.50      340.43    298.85 o 
   2   4  14    10916.41    10551.57    570.91 o 
   4   4  14     2066.83     2105.11    200.18 o 
   6   4  14     3214.27     3084.03    216.48 o 
   8   4  14     3828.23     4101.85    280.80 o 
  10   4  14    15257.45    13216.49    488.61 o 
  12   4  14     4161.38     4408.76    289.33 o 
  14   4  14    10164.38    10526.66    686.77 o 
  16   4  14      658.45      612.75    100.61 o 
  18   4  14     2328.71     2646.29    210.31 o 
  20   4  14     1715.41     1726.12    218.74 o 
  22   4  14     1646.38     1404.22    250.73 o 
  24   4  14      562.80      609.14    129.28 o 
  26   4  14      630.21      813.88    213.40 o 
   0   6  14     6624.56     6935.59    628.45 o 
   2   6  14    12553.38    12679.99    761.35 o 
   4   6  14    35399.13    37433.84    839.56 o 
   6   6  14     1095.26     1260.09    120.47 o 
   8   6  14     4557.61     4562.03    314.67 o 
  10   6  14     1326.77     1283.08    131.38 o 
  12   6  14     5709.09     6572.87    462.52 o 
  14   6  14     2913.14     3368.30    243.87 o 
  16   6  14      101.68      290.42     97.43 o 
  18   6  14     2394.65     2362.87    486.76 o 
  20   6  14     3135.22     3511.79    278.02 o 
  22   6  14     3600.61     3030.14    318.15 o 
  24   6  14      581.92      818.54    191.43 o 
  26   6  14     3094.11     2301.06    387.89 o 
   2   8  14     2300.37     2897.11    225.74 o 
   4   8  14     1163.50     1144.41    128.79 o 
   6   8  14     7832.37     7373.11    510.24 o 
   8   8  14     1796.50     1779.97    165.56 o 
  10   8  14    10897.39    11791.85    449.12 o 
  12   8  14      842.09     1004.46    119.35 o 
  14   8  14     1752.51     1855.35    151.08 o 
  16   8  14     3164.66     3131.30    253.31 o 
  18   8  14      457.10      594.41    144.45 o 
  20   8  14      402.44      628.96    112.46 o 
  22   8  14      685.30      782.31    155.33 o 
  24   8  14     2729.57     2655.47    367.13 o 
  26   8  14      247.43      331.38    190.19 o 
   0  10  14     2550.56     2041.27    358.25 o 
   2  10  14    13644.27    14582.11    631.62 o 
   4  10  14     8149.59     7492.16    564.91 o 
   6  10  14      982.06     1675.58    152.67 o 
   8  10  14    22460.85    23302.86    542.66 o 
  10  10  14     5703.65     5715.35    467.51 o 
  12  10  14     1259.47     1399.21    191.41 o 
  14  10  14     8992.35     9712.51    598.25 o 
  16  10  14     1185.48     1258.77    163.72 o 
  18  10  14     1491.86     1863.50    218.64 o 
  20  10  14      134.15      684.07    110.07 o 
  22  10  14     1783.21     1769.82    296.98 o 
  24  10  14     8559.75     8892.80    730.93 o 
  26  10  14       69.99      208.87    459.54 o 
   2  12  14      564.11      698.90    117.14 o 
   4  12  14     1261.69     1480.76    212.63 o 
   6  12  14     3162.71     3394.30    286.79 o 
   8  12  14     1580.94     1700.19    169.61 o 
  10  12  14     4795.45     4448.86    343.00 o 
  12  12  14     5065.51     4930.94    425.28 o 
  14  12  14     2151.86     2223.12    197.47 o 
  16  12  14      956.04      870.15    152.57 o 
  18  12  14      235.70      458.40    169.16 o 
  20  12  14     1969.88     1850.38    232.60 o 
  22  12  14     1293.99     1539.27    272.08 o 
  24  12  14     2341.31     2644.98    371.99 o 
   0  14  14     4430.17     4883.43    486.21 o 
   2  14  14     4307.52     3945.12    254.40 o 
   4  14  14       92.09      325.15     92.11 o 
   6  14  14     8268.37     8784.96    568.27 o 
   8  14  14     1169.17     1581.14    173.52 o 
  10  14  14     5862.57     6191.82    485.43 o 
  12  14  14       36.18      305.91    114.19 o 
  14  14  14     1381.53     1428.39    204.23 o 
  16  14  14      436.04      512.22    126.88 o 
  18  14  14      166.89      448.02    104.68 o 
  20  14  14     1001.84     1222.48    190.35 o 
  22  14  14      685.81      856.59    346.16 o 
  24  14  14      553.69      390.89    135.69 o 
   2  16  14     3974.54     3807.14    282.09 o 
   4  16  14     1648.44     1638.66    176.78 o 
   6  16  14     1645.31     1573.88    156.86 o 
   8  16  14     1602.62     1944.53    228.11 o 
  10  16  14     1870.45     1810.43    244.03 o 
  12  16  14      528.70      342.63    102.11 o 
  14  16  14       20.42      374.35    119.37 o 
  16  16  14     3487.67     3147.54    454.19 o 
  18  16  14     1647.12     2077.29    311.74 o 
  20  16  14     2673.58     2454.42    329.40 o 
  22  16  14      614.65      585.46    143.22 o 
   0  18  14      415.63      436.09    129.02 o 
   2  18  14     1895.76     1965.09    246.22 o 
   4  18  14     3945.57     4096.99    391.13 o 
   6  18  14     1253.70     1681.20    182.63 o 
   8  18  14       44.71      116.37    120.47 o 
  10  18  14      282.71      348.49    114.64 o 
  12  18  14     3110.55     3342.67    327.28 o 
  14  18  14      793.85     1054.10    148.78 o 
  16  18  14     2165.69     1946.12    276.33 o 
  18  18  14       39.38      342.02    117.94 o 
  20  18  14      697.15      811.22    216.18 o 
  22  18  14     1578.29     2164.93    302.99 o 
   2  20  14      463.84      432.96    103.58 o 
   4  20  14     1423.91     1658.57    174.29 o 
   6  20  14     8602.99     9853.74    734.66 o 
   8  20  14     2731.10     2865.85    273.47 o 
  10  20  14      518.15     1052.77    199.69 o 
  12  20  14     5787.38     6190.87    490.05 o 
  14  20  14     2264.19     2597.32    255.07 o 
  16  20  14      729.95      869.92    161.39 o 
  18  20  14        0.94      411.21    144.40 o 
  20  20  14     3799.84     3821.63    535.48 o 
   0  22  14     7691.80     7959.35    961.10 o 
   2  22  14     4724.64     5200.45    463.70 o 
   4  22  14      127.94      142.85    111.12 o 
   6  22  14      766.52      657.14    126.53 o 
   8  22  14     1551.14     1411.79    185.41 o 
  10  22  14     2342.48     2494.75    268.66 o 
  12  22  14     6420.06     6178.31    590.22 o 
  14  22  14     1932.52     2186.83    243.60 o 
  16  22  14      435.63      696.62    194.90 o 
  18  22  14     1113.88     1008.80    183.71 o 
   2  24  14     5016.89     4817.58    503.94 o 
   4  24  14     2393.65     1950.77    292.01 o 
   6  24  14     3808.25     4041.61    400.74 o 
   8  24  14     4684.61     4389.93    431.88 o 
  10  24  14     3152.16     3242.68    304.81 o 
  12  24  14     1094.24     1153.99    191.49 o 
  14  24  14     2143.72     2820.04    278.78 o 
  16  24  14     3941.53     3999.67    669.50 o 
   0  26  14     6598.78     7640.00   1268.45 o 
   2  26  14      241.29      566.64    188.15 o 
   4  26  14     3484.27     3747.12    524.50 o 
   6  26  14      319.39      584.23    173.07 o 
   8  26  14     1218.86     1040.47    181.62 o 
  10  26  14     1899.25     1721.04    255.02 o 
  12  26  14     1466.24     1679.53    229.70 o 
  14  26  14     1299.21      774.02    328.73 o 
   2  28  14     4132.95     3572.86    476.77 o 
   4  28  14      217.19      573.24    138.59 o 
   6  28  14     4397.89     4581.00    551.43 o 
   8  28  14     2655.04     2879.95    687.64 o 
  10  28  14     4915.50     4193.69    725.69 o 
   1   1  15     2364.74     2411.64    252.39 o 
   3   1  15    15624.79    15839.45    791.08 o 
   5   1  15     3098.67     2960.11    209.74 o 
   7   1  15      462.66      464.78     77.88 o 
   9   1  15     7082.42     7463.82    445.76 o 
  11   1  15     6094.83     5729.17    364.51 o 
  13   1  15     7963.19     8380.23    350.19 o 
  15   1  15     2906.87     2588.30    197.69 o 
  17   1  15     1000.66      893.88    105.71 o 
  19   1  15     5453.38     5814.78    724.62 o 
  21   1  15      544.59      686.29    130.54 o 
  23   1  15     6192.66     5823.58    623.34 o 
  25   1  15     3930.31     2646.14    753.74 o 
   1   3  15     3401.83     3436.68    245.45 o 
   3   3  15     8508.03     8673.30    582.16 o 
   5   3  15    13957.59    13565.46    724.23 o 
   7   3  15    13571.35    13805.48    797.99 o 
   9   3  15     4630.47     5177.15    352.59 o 
  11   3  15     7608.23     7151.85    458.14 o 
  13   3  15     1938.52     2138.84    156.91 o 
  15   3  15     2619.57     2797.19    256.01 o 
  17   3  15      946.25      807.31     88.95 o 
  19   3  15      361.13      395.79    103.90 o 
  21   3  15      221.57      223.01    115.44 o 
  23   3  15     3113.55     2713.44    301.34 o 
  25   3  15     1638.18     2278.52    635.38 o 
   1   5  15     6420.29     6405.17    395.01 o 
   3   5  15     1759.86     1695.17    143.92 o 
   5   5  15     1643.88     1664.49    154.81 o 
   7   5  15     7843.93     7855.96    454.38 o 
   9   5  15     7736.02     8274.00    534.89 o 
  11   5  15      864.24      791.93    102.41 o 
  13   5  15     7092.71     6345.27    488.79 o 
  15   5  15      666.18      668.10     91.69 o 
  17   5  15     3609.97     3949.13    272.30 o 
  19   5  15     2740.69     2596.37    252.67 o 
  21   5  15     1279.20     1256.43    168.99 o 
  23   5  15     2008.44     1810.66    182.86 o 
  25   5  15      676.68      411.68    161.86 o 
   1   7  15    28922.20    28258.40    674.71 o 
   3   7  15     1819.89     1931.77    165.44 o 
   5   7  15     2836.95     2409.51    176.43 o 
   7   7  15     3169.83     3549.87    219.08 o 
   9   7  15     5672.90     5638.71    386.09 o 
  11   7  15    16296.72    17320.28    576.97 o 
  13   7  15      501.59      573.59    122.07 o 
  15   7  15     1333.15     1438.74    158.83 o 
  17   7  15      709.72      881.40    137.70 o 
  19   7  15      593.11      650.01    122.91 o 
  21   7  15       59.03      237.09     81.85 o 
  23   7  15     3676.36     3593.67    448.88 o 
  25   7  15     4128.93     3619.57    676.59 o 
   1   9  15    13230.04    13867.59    785.35 o 
   3   9  15    20328.10    20724.15    710.78 o 
   5   9  15    11100.30    11800.94    476.41 o 
   7   9  15     3187.87     2945.60    231.31 o 
   9   9  15     1350.28     1210.42    130.05 o 
  11   9  15     1110.49     1559.82    166.56 o 
  13   9  15     7713.38     8477.75    626.38 o 
  15   9  15     1453.06     1511.49    181.20 o 
  17   9  15     5213.12     5725.00    461.62 o 
  19   9  15      822.27      918.30    207.46 o 
  21   9  15     2570.41     2691.23    288.38 o 
  23   9  15     1428.47     1497.49    227.72 o 
  25   9  15     1706.40     1666.81    582.91 o 
   1  11  15     1585.63     1770.78    197.04 o 
   3  11  15     5583.94     5437.79    401.66 o 
   5  11  15     3226.71     3353.27    257.61 o 
   7  11  15    10959.10    10628.62    498.85 o 
   9  11  15      400.39      439.14    135.28 o 
  11  11  15     1927.64     2654.72    235.79 o 
  13  11  15     1912.72     2114.67    224.38 o 
  15  11  15     5135.96     5790.48    386.89 o 
  17  11  15      656.42      655.02    218.68 o 
  19  11  15     7098.62     6984.04   1172.20 o 
  21  11  15     3067.12     2688.30    362.10 o 
  23  11  15     3214.14     3018.57    316.88 o 
   1  13  15    25837.98    26065.29    639.65 o 
   3  13  15     3939.60     4502.96    341.33 o 
   5  13  15    17700.53    16776.62    960.42 o 
   7  13  15     2026.59     2487.39    267.98 o 
   9  13  15      419.02      482.13    147.68 o 
  11  13  15     3666.59     3684.53    312.94 o 
  13  13  15     1719.52     2134.59    235.43 o 
  15  13  15     7869.44     8197.69    566.80 o 
  17  13  15    11914.17    12639.08    910.70 o 
  19  13  15     1738.78     2337.32    277.99 o 
  21  13  15     3714.03     4031.09    447.13 o 
  23  13  15     1008.08      813.98    222.62 o 
   1  15  15     7787.85     7459.08    467.24 o 
   3  15  15     1026.31     1332.96    182.50 o 
   5  15  15      330.47      580.54    142.78 o 
   7  15  15     3338.00     3098.43    286.00 o 
   9  15  15      950.18     1240.91    203.28 o 
  11  15  15     4494.99     5279.72    397.95 o 
  13  15  15      786.98     1017.70    167.90 o 
  15  15  15     2582.84     2517.99    258.29 o 
  17  15  15      723.72      686.16    123.26 o 
  19  15  15      853.03      770.19    173.17 o 
  21  15  15     1531.39     1530.27    216.13 o 
   1  17  15     3498.41     3403.17    338.46 o 
   3  17  15    10770.41    11334.77    726.25 o 
   5  17  15     1371.04     1584.36    218.08 o 
   7  17  15     5194.20     5635.11    403.39 o 
   9  17  15     1954.44     2556.48    232.85 o 
  11  17  15     9118.53     9075.43    616.71 o 
  13  17  15     7036.81     7091.49    581.82 o 
  15  17  15     1547.40     1438.22    226.61 o 
  17  17  15     2457.98     2719.71    356.38 o 
  19  17  15     1961.07     1784.91    280.98 o 
  21  17  15     8290.32     7403.69   1300.89 o 
   1  19  15      253.24      491.36    121.76 o 
   3  19  15     2183.01     2407.63    230.55 o 
   5  19  15     3409.11     3349.10    292.52 o 
   7  19  15     1508.47     1477.62    163.80 o 
   9  19  15     1269.94     1222.29    199.27 o 
  11  19  15      324.25      350.88    103.33 o 
  13  19  15     2644.52     2736.78    250.78 o 
  15  19  15      148.05      457.66    123.35 o 
  17  19  15     3412.89     3594.63    354.75 o 
  19  19  15     1175.18     1227.00    219.52 o 
   1  21  15     3089.45     3010.04    304.91 o 
   3  21  15     6774.78     6595.76    552.79 o 
   5  21  15     8612.91     8379.18    690.68 o 
   7  21  15     3331.66     3752.86    578.03 o 
   9  21  15     2549.34     2698.65    288.94 o 
  11  21  15      345.71      637.79    130.52 o 
  13  21  15     3716.32     3276.61    377.43 o 
  15  21  15     2077.43     1789.52    226.99 o 
  17  21  15     7232.50     6579.75    712.12 o 
   1  23  15     6073.68     6437.79    667.18 o 
   3  23  15     2022.73     1780.05    389.76 o 
   5  23  15      771.85      556.21    126.86 o 
   7  23  15     1219.05     1265.47    188.54 o 
   9  23  15     3627.40     3557.04    429.17 o 
  11  23  15     1971.28     1790.83    272.42 o 
  13  23  15     2824.19     3236.01    339.58 o 
  15  23  15     1522.19     1251.16    312.73 o 
   1  25  15     4872.64     5634.23    620.59 o 
   3  25  15      701.83      931.07    195.89 o 
   5  25  15      586.85      681.68    139.72 o 
   7  25  15     1256.25      963.29    185.64 o 
   9  25  15     4680.56     3972.75    519.89 o 
  11  25  15     1842.16     1913.26    359.02 o 
  13  25  15     2214.14     1947.08    356.47 o 
   1  27  15      460.27      446.35    174.33 o 
   3  27  15      935.23      644.28    163.28 o 
   5  27  15     5108.36     5641.48    891.48 o 
   7  27  15      900.68      869.00    246.00 o 
   9  27  15      298.95      330.83    191.88 o 
   0   0  16    10147.54    10818.64   1128.77 o 
   4   0  16    45489.76    44803.28   1102.24 o 
   8   0  16     2518.46     2546.93    226.72 o 
  12   0  16    13830.49    14168.11    635.58 o 
  16   0  16     3440.58     3267.79    355.28 o 
  20   0  16     1479.04     1694.22    726.95 o 
  24   0  16     5979.50     6201.74   1421.61 o 
   2   2  16     5925.96     6312.14    377.71 o 
   4   2  16     8537.92     8819.47    631.22 o 
   6   2  16     4928.42     4595.70    255.30 o 
   8   2  16     4243.50     4401.34    273.88 o 
  10   2  16     8392.91     7670.69    454.75 o 
  12   2  16      478.76      548.61     91.33 o 
  14   2  16      375.77      508.03     71.11 o 
  16   2  16     4155.88     3840.60    279.71 o 
  18   2  16     1637.78     1958.66    224.68 o 
  20   2  16      326.79      557.90    108.92 o 
  22   2  16       35.30      274.23    129.78 o 
  24   2  16     1742.64     1669.94    271.94 o 
   0   4  16    12183.03    12517.75   1079.75 o 
   2   4  16     3968.37     4052.20    284.58 o 
   4   4  16     4213.20     3679.03    273.04 o 
   6   4  16     2914.11     2792.48    192.00 o 
   8   4  16    10912.75    10623.40    559.78 o 
  10   4  16     1455.76     1462.60    138.90 o 
  12   4  16     1915.53     2004.03    152.94 o 
  14   4  16      524.35      711.45     94.51 o 
  16   4  16     8564.33     8427.23    498.50 o 
  18   4  16        3.67      208.23     87.08 o 
  20   4  16     4281.21     4299.20    440.19 o 
  22   4  16      782.57     1172.61    296.14 o 
  24   4  16     5671.08     4934.86   1103.78 o 
   2   6  16     5368.55     5562.99    408.89 o 
   4   6  16      689.08      512.72    101.88 o 
   6   6  16     6733.07     6944.37    489.61 o 
   8   6  16     4164.24     4787.72    321.79 o 
  10   6  16     1586.96     1300.41    130.88 o 
  12   6  16      362.92      737.02    122.65 o 
  14   6  16     1436.06     1265.96    150.24 o 
  16   6  16     1497.76     1546.37    162.95 o 
  18   6  16     1698.50     1633.17    171.75 o 
  20   6  16     5412.01     4823.10    488.61 o 
  22   6  16     4014.26     3717.26    629.32 o 
  24   6  16      516.70      634.70    223.85 o 
   0   8  16     3546.45     3255.58    324.66 o 
   2   8  16     2358.55     2134.58    222.60 o 
   4   8  16     4271.27     4230.00    333.37 o 
   6   8  16     5143.57     4765.23    357.41 o 
   8   8  16     6249.65     6520.19    321.82 o 
  10   8  16     1341.56     1685.02    186.17 o 
  12   8  16     1610.06     1803.60    185.98 o 
  14   8  16     1210.53     1288.54    146.01 o 
  16   8  16     2768.25     3322.93    353.92 o 
  18   8  16      122.71      434.66    131.73 o 
  20   8  16     8845.46     9455.54    727.67 o 
  22   8  16     2573.70     2241.94    324.98 o 
   2  10  16     3667.75     3521.30    332.86 o 
   4  10  16     2561.80     2349.53    227.57 o 
   6  10  16      122.94      299.31     95.31 o 
   8  10  16     1053.15      860.18    132.28 o 
  10  10  16     2054.28     2350.09    241.14 o 
  12  10  16     5050.24     5010.47    336.57 o 
  14  10  16      925.25      810.57    163.55 o 
  16  10  16     6590.75     6177.03    416.48 o 
  18  10  16     3588.82     3486.16    393.57 o 
  20  10  16     3205.07     2816.16    318.81 o 
  22  10  16      339.82      705.72    149.39 o 
   0  12  16     2924.39     2799.81    692.29 o 
   2  12  16      765.97      906.39    139.21 o 
   4  12  16     1605.29     1548.85    161.67 o 
   6  12  16     1412.27     1579.15    185.56 o 
   8  12  16     2679.03     2773.22    292.53 o 
  10  12  16     3623.04     3784.23    355.26 o 
  12  12  16     3578.85     3912.60    298.02 o 
  14  12  16     1241.89     1074.58    154.71 o 
  16  12  16     1823.80     1768.62    222.33 o 
  18  12  16     3653.22     4067.38    392.46 o 
  20  12  16     1234.09      966.92    247.03 o 
  22  12  16     1440.68     1402.49    290.13 o 
   2  14  16     3651.00     4399.92    347.91 o 
   4  14  16      164.63      450.36    119.32 o 
   6  14  16     4189.49     4067.60    355.51 o 
   8  14  16      707.51      999.48    139.01 o 
  10  14  16      812.73     1190.08    177.44 o 
  12  14  16     1937.51     2273.81    217.25 o 
  14  14  16     4402.10     4770.07    396.59 o 
  16  14  16      460.63      580.60    164.31 o 
  18  14  16      333.37      357.71    233.98 o 
  20  14  16     5849.04     5400.22    790.87 o 
   0  16  16     1714.16     1133.15    282.50 o 
   2  16  16     9897.40     9834.48    652.17 o 
   4  16  16     4079.12     3905.29    331.81 o 
   6  16  16      560.35      671.71    134.59 o 
   8  16  16     3019.12     3265.74    302.65 o 
  10  16  16      266.98      465.92    152.50 o 
  12  16  16      444.52      583.07    156.59 o 
  14  16  16     7770.95     7524.02    615.44 o 
  16  16  16      354.20      416.21    147.20 o 
  18  16  16      255.33      453.87    157.87 o 
  20  16  16      873.15      967.07    213.57 o 
   2  18  16     6862.89     7314.60    706.04 o 
   4  18  16     1454.57     1625.88    213.16 o 
   6  18  16     9251.12     9233.75    697.21 o 
   8  18  16      271.95      304.19    113.88 o 
  10  18  16      622.29      655.79    138.72 o 
  12  18  16      922.57     1204.42    208.43 o 
  14  18  16     3907.58     4490.00    426.41 o 
  16  18  16     2255.64     1993.71    329.84 o 
  18  18  16     1076.68      570.73    175.18 o 
   0  20  16    11311.58    11091.12   1388.56 o 
   2  20  16      675.15     1086.64    187.04 o 
   4  20  16       15.17      381.70    140.90 o 
   6  20  16     3145.06     2751.38    295.12 o 
   8  20  16      533.46      791.33    130.01 o 
  10  20  16     2779.88     2678.32    266.84 o 
  12  20  16      625.06      600.47    197.76 o 
  14  20  16     1022.92      964.65    187.53 o 
  16  20  16     1068.09     1164.65    242.43 o 
   2  22  16     5113.25     4513.02    554.86 o 
   4  22  16      270.37      389.59    176.09 o 
   6  22  16     4232.59     4510.38    413.44 o 
   8  22  16     2398.22     2618.63    369.37 o 
  10  22  16     6831.13     6153.59    663.77 o 
  12  22  16      267.28      440.40    163.89 o 
  14  22  16     4918.19     3769.33    660.42 o 
   0  24  16       40.93      157.72    270.61 o 
   2  24  16     1126.61      992.33    234.26 o 
   4  24  16     4850.16     5247.52    596.93 o 
   6  24  16      928.67      711.99    158.71 o 
   8  24  16     3721.62     3788.39    482.10 o 
  10  24  16      221.33      383.91    147.53 o 
   2  26  16     5501.66     4985.58   1600.05 o 
   4  26  16       38.93      279.00    254.23 o 
   6  26  16     4052.91     4165.00    827.43 o 
   1   1  17     7191.30     7151.67    397.33 o 
   3   1  17     1307.51     1443.20    124.32 o 
   5   1  17     2967.29     3590.13    226.47 o 
   7   1  17      101.94      441.66     84.39 o 
   9   1  17     1762.75     1711.31    140.66 o 
  11   1  17     3617.01     3943.91    260.56 o 
  13   1  17     1608.47     1670.30    146.32 o 
  15   1  17     2780.46     2545.88    239.45 o 
  17   1  17      313.42      462.10    102.10 o 
  19   1  17      363.93      575.25    131.34 o 
  21   1  17      158.39      478.99    166.87 o 
  23   1  17      587.18      815.78    287.72 o 
   1   3  17     4071.85     4149.33    302.96 o 
   3   3  17     8371.44     8544.94    450.14 o 
   5   3  17     3151.73     3093.78    302.40 o 
   7   3  17     1173.35     1402.30    133.44 o 
   9   3  17     1075.92     1140.52    103.70 o 
  11   3  17      412.59      612.98     82.40 o 
  13   3  17      100.70      196.97     86.78 o 
  15   3  17     3445.55     3223.29    257.04 o 
  17   3  17     4456.79     4040.93    542.62 o 
  19   3  17      234.39      424.15    119.25 o 
  21   3  17     4005.69     3745.26    441.62 o 
   1   5  17     1424.62     1582.23    149.71 o 
   3   5  17     1302.27     1280.88    153.00 o 
   5   5  17     1647.15     1692.28    163.91 o 
   7   5  17     4138.13     3624.80    274.76 o 
   9   5  17      785.32      806.08    152.06 o 
  11   5  17     3595.22     3177.48    292.54 o 
  13   5  17     2297.52     2119.43    187.05 o 
  15   5  17     1255.39     1590.57    151.06 o 
  17   5  17     2115.25     2099.27    301.52 o 
  19   5  17     3500.07     3311.06    536.40 o 
  21   5  17     1549.46     1451.53    321.75 o 
   1   7  17      643.52      719.56    118.25 o 
   3   7  17     3059.31     2934.61    251.66 o 
   5   7  17     4491.93     4567.12    352.47 o 
   7   7  17     1546.11     1727.72    172.34 o 
   9   7  17     5908.47     6486.72    482.80 o 
  11   7  17      344.11      346.65    142.22 o 
  13   7  17     9380.04     9184.13   2351.96 o 
  15   7  17      466.22      753.40    145.63 o 
  17   7  17     3216.14     2685.70    256.34 o 
  19   7  17      975.96     1152.44    191.48 o 
  21   7  17     1616.36     1258.08    369.40 o 
   1   9  17     5434.22     4670.25    402.04 o 
   3   9  17      211.43      289.13     99.36 o 
   5   9  17     1578.88     1538.08    171.19 o 
   7   9  17     1277.87     1229.06    147.30 o 
   9   9  17     2162.97     2185.26    242.38 o 
  11   9  17     1884.51     1743.81    301.89 o 
  13   9  17      503.21      640.93    144.65 o 
  15   9  17      422.80      561.11    143.11 o 
  17   9  17      869.15      709.56    194.84 o 
  19   9  17     3507.63     3492.36    461.33 o 
  21   9  17     1121.74     1155.75    376.11 o 
   1  11  17     1032.83     1118.57    154.38 o 
   3  11  17     2217.96     2261.67    250.91 o 
   5  11  17     4344.56     4258.93    329.24 o 
   7  11  17     6716.31     7196.19    494.96 o 
   9  11  17     3120.54     3544.30    325.29 o 
  11  11  17     5774.82     6393.19    528.83 o 
  13  11  17      921.50     1162.80    205.78 o 
  15  11  17     1956.34     2166.50    243.33 o 
  17  11  17     3527.80     3363.20    377.18 o 
  19  11  17     3090.65     2939.82    407.12 o 
   1  13  17     3047.88     3016.43    227.03 o 
   3  13  17     1273.15     1574.54    203.22 o 
   5  13  17     5931.14     5660.81    510.87 o 
   7  13  17     2657.56     2427.90    294.51 o 
   9  13  17      290.68      198.54    110.71 o 
  11  13  17     3177.16     3367.80    299.77 o 
  13  13  17      478.13      775.08    152.51 o 
  15  13  17     1256.27     1414.18    180.65 o 
  17  13  17     2167.34     2220.72    399.84 o 
  19  13  17      962.99     1105.35    265.41 o 
   1  15  17     3749.66     4389.38    335.65 o 
   3  15  17     2621.76     3065.41    287.13 o 
   5  15  17     2744.10     2864.20    300.64 o 
   7  15  17     7419.40     8502.63    663.63 o 
   9  15  17     4317.76     4684.26    498.82 o 
  11  15  17     3165.25     3286.50    383.85 o 
  13  15  17     4755.44     5680.10    553.87 o 
  15  15  17     4386.01     4466.45    479.67 o 
  17  15  17     1192.70     1175.66    270.09 o 
   1  17  17      685.99      373.24    117.72 o 
   3  17  17     1846.15     2172.29    229.98 o 
   5  17  17      453.88      869.99    128.52 o 
   7  17  17     5071.19     5396.35    472.14 o 
   9  17  17      996.94     1030.57    229.16 o 
  11  17  17      407.57      380.66    138.54 o 
  13  17  17     1824.05     1535.05    240.92 o 
  15  17  17       56.91      146.66    158.34 o 
  17  17  17     5870.98     5697.59    898.02 o 
   1  19  17     7312.23     7721.98    827.45 o 
   3  19  17     8302.91     7956.13    667.59 o 
   5  19  17     2228.54     2549.79    259.98 o 
   7  19  17     4430.61     4804.14    586.39 o 
   9  19  17     5930.29     6459.85    712.12 o 
  11  19  17     2496.52     2325.27    253.72 o 
  13  19  17      322.67      354.33    118.46 o 
  15  19  17     1791.90     1900.25    444.72 o 
   1  21  17     2237.69     2023.11    303.58 o 
   3  21  17     1294.19     1516.56    244.26 o 
   5  21  17      573.75      497.56    142.54 o 
   7  21  17      300.15      539.67    130.69 o 
   9  21  17     2098.62     1622.48    453.77 o 
  11  21  17     1182.57     1604.80    214.87 o 
   1  23  17     4450.54     3818.22    610.00 o 
   3  23  17     2961.04     2496.56    460.67 o 
   5  23  17     4844.05     4172.63    511.76 o 
   7  23  17     3633.91     3282.07    544.26 o 
   9  23  17      464.76      565.38    327.77 o 
   2   0  18     6240.02     6388.34    489.52 o 
   6   0  18    20447.09    21527.88   1464.92 o 
  10   0  18      551.09      604.86    112.84 o 
  14   0  18     5229.41     4628.32    503.37 o 
  18   0  18     4785.99     3767.45    754.64 o 
   0   2  18    10378.09    10929.44    746.40 o 
   2   2  18     5449.10     5418.33    338.90 o 
   4   2  18     1636.14     1435.08    135.86 o 
   6   2  18      795.55     1003.40    124.51 o 
   8   2  18     5075.86     5522.99    332.83 o 
  10   2  18     2429.27     2355.25    196.87 o 
  12   2  18     4059.63     4726.92    356.79 o 
  14   2  18      547.95      510.87     78.06 o 
  16   2  18     4103.75     4052.41    381.48 o 
  18   2  18     1985.51     2128.24    305.48 o 
  20   2  18     2633.53     2504.72    603.29 o 
   2   4  18     5807.53     4787.94    452.37 o 
   4   4  18      843.64     1043.48    132.38 o 
   6   4  18     2422.44     2821.37    318.55 o 
   8   4  18     1735.73     2014.55    155.73 o 
  10   4  18    15261.08    15937.92    827.68 o 
  12   4  18     3188.49     3353.40    228.69 o 
  14   4  18     1538.10     1504.01    158.02 o 
  16   4  18     1354.67     1606.97    172.94 o 
  18   4  18     6837.79     6580.25    950.08 o 
  20   4  18      220.54      366.51    162.25 o 
   0   6  18     4975.22     5153.62    703.65 o 
   2   6  18     1020.02      791.49    154.48 o 
   4   6  18     5421.27     5589.92    338.01 o 
   6   6  18      689.25      634.30    104.55 o 
   8   6  18     2181.34     2239.77    237.77 o 
  10   6  18     3740.90     4197.91    329.55 o 
  12   6  18     4367.38     4256.68    300.43 o 
  14   6  18     2687.67     3021.75    228.11 o 
  16   6  18     6888.14     7016.39    603.07 o 
  18   6  18     1839.92     1635.72    233.59 o 
  20   6  18      564.43      348.98    187.77 o 
   2   8  18     5607.53     5237.44    396.14 o 
   4   8  18      594.99      694.47    236.06 o 
   6   8  18     3798.15     3735.70    267.51 o 
   8   8  18     1536.09     1662.09    159.79 o 
  10   8  18     2864.40     3055.96    288.90 o 
  12   8  18      478.34      601.61    132.88 o 
  14   8  18     5246.50     5073.83    480.65 o 
  16   8  18     1274.81     1493.65    189.36 o 
  18   8  18     2247.34     2048.28    293.64 o 
   0  10  18    10223.65     9706.59    940.89 o 
   2  10  18      642.97      746.42    139.38 o 
   4  10  18     2384.09     2634.03    253.89 o 
   6  10  18     2390.09     3166.13    257.21 o 
   8  10  18     1413.02     1379.55    174.60 o 
  10  10  18      794.80     1116.20    153.76 o 
  12  10  18     3445.56     3556.81    390.01 o 
  14  10  18     1268.24     1589.45    172.61 o 
  16  10  18     1910.27     1470.97    367.67 o 
  18  10  18     1259.46     1233.91    264.24 o 
   2  12  18      365.47      458.09    112.63 o 
   4  12  18      413.53      510.92    154.39 o 
   6  12  18     4520.33     4344.16    365.71 o 
   8  12  18     3079.70     2725.29    295.20 o 
  10  12  18     1778.66     2052.68    251.25 o 
  12  12  18     3595.28     3868.91    376.55 o 
  14  12  18      753.49     1094.42    171.39 o 
  16  12  18      269.17      335.11    124.69 o 
  18  12  18     3140.19     3503.80    658.40 o 
   0  14  18     6726.32     6728.55    974.62 o 
   2  14  18     1438.17     1093.68    184.59 o 
   4  14  18     4492.83     4366.60    420.31 o 
   6  14  18      310.42      578.54    147.13 o 
   8  14  18     1534.87     1433.25    230.90 o 
  10  14  18     1340.42     1721.03    209.24 o 
  12  14  18      920.33     1008.92    204.00 o 
  14  14  18     2604.90     2541.79    334.11 o 
  16  14  18     8016.62     6351.19   1329.69 o 
   2  16  18      710.68      629.63    162.71 o 
   4  16  18     2363.73     1825.43    178.28 o 
   6  16  18     1068.21     1017.86    192.14 o 
   8  16  18       91.90      425.43    133.83 o 
  10  16  18     2413.85     2720.53    316.58 o 
  12  16  18      562.01      693.10    175.94 o 
  14  16  18      740.51      853.45    186.81 o 
   0  18  18     8178.09     8012.18   1025.88 o 
   2  18  18       50.97      175.07    149.74 o 
   4  18  18     6598.80     5763.86    588.57 o 
   6  18  18       53.18      342.24    142.83 o 
   8  18  18     2811.02     3003.61    383.17 o 
  10  18  18     2618.09     2644.96    363.38 o 
  12  18  18     4602.06     4411.34    655.59 o 
   2  20  18     3971.26     3970.03    527.96 o 
   4  20  18       80.17      538.93    173.43 o 
   6  20  18     1034.92      977.43    216.77 o 
   8  20  18      488.67      649.81    176.27 o 
  10  20  18     4820.59     5611.07   1416.66 o 
   2  22  18     1463.26     1085.55    421.93 o 
   4  22  18     1370.96     1212.19    586.72 o 
   6  22  18       68.06      430.48    287.23 o 
   1   1  19     1571.21     1874.37    161.29 o 
   3   1  19      893.11     1325.50    129.13 o 
   5   1  19      321.84      503.55    100.01 o 
   7   1  19     1711.70     1756.82    144.58 o 
   9   1  19      386.39      449.99     74.04 o 
  11   1  19     1902.67     1881.27    161.60 o 
  13   1  19     1530.40     1452.22    182.52 o 
  15   1  19      483.47      503.71     96.82 o 
  17   1  19     1355.24     1265.89    276.09 o 
   1   3  19     4146.25     4196.26    253.32 o 
   3   3  19      152.40      311.70     77.93 o 
   5   3  19     1877.12     2027.71    179.11 o 
   7   3  19      245.05      293.03     86.33 o 
   9   3  19      588.14      609.63     98.38 o 
  11   3  19     2023.77     2018.50    184.30 o 
  13   3  19     1060.33     1036.40    122.33 o 
  15   3  19      363.17      520.36    154.67 o 
  17   3  19      466.27      567.58    187.08 o 
   1   5  19     1215.01     1414.29    185.68 o 
   3   5  19     3970.15     3753.18    266.48 o 
   5   5  19     3742.03     4165.93    295.51 o 
   7   5  19      262.48      380.04     85.41 o 
   9   5  19     1742.34     1662.17    167.44 o 
  11   5  19      244.53      360.82     96.48 o 
  13   5  19      586.42      655.27    123.46 o 
  15   5  19     3973.86     4116.98    311.25 o 
  17   5  19      361.61      271.01    135.53 o 
   1   7  19     5239.25     5054.71    375.75 o 
   3   7  19      178.15      404.80    105.54 o 
   5   7  19     2531.46     2358.00    254.77 o 
   7   7  19     3320.50     3588.16    364.89 o 
   9   7  19      915.57      843.06    183.60 o 
  11   7  19      557.24      485.61    149.49 o 
  13   7  19      176.38      353.85    102.67 o 
  15   7  19      490.16      487.11    120.49 o 
  17   7  19      704.17      698.76    207.34 o 
   1   9  19     1600.87     1963.73    213.47 o 
   3   9  19     1226.93     1395.98    166.23 o 
   5   9  19     6772.56     6330.35    532.79 o 
   7   9  19     4569.03     4038.20    528.53 o 
   9   9  19      536.80      524.25    148.66 o 
  11   9  19      850.71     1002.47    172.12 o 
  13   9  19     2994.18     3163.63    331.58 o 
  15   9  19     1823.97     1233.27    154.53 o 
   1  11  19      423.95      413.00     98.11 o 
   3  11  19     1615.45     1634.96    188.67 o 
   5  11  19     8023.32     8681.81    670.08 o 
   7  11  19     1686.67     1706.84    205.60 o 
   9  11  19      124.54      486.28    136.91 o 
  11  11  19     3592.94     3331.68    323.58 o 
  13  11  19     2754.06     2747.84    321.20 o 
  15  11  19      107.45      317.36    143.20 o 
   1  13  19     5444.27     4770.99    412.46 o 
   3  13  19     4742.21     3881.63    377.51 o 
   5  13  19      668.55     1033.76    256.20 o 
   7  13  19     3507.77     3477.43    315.61 o 
   9  13  19     8963.78     8080.96    844.26 o 
  11  13  19     3597.20     3359.76    370.43 o 
  13  13  19     2969.23     2844.36    422.95 o 
   1  15  19     5022.41     4948.78    605.64 o 
   3  15  19     1615.64     1484.54    225.93 o 
   5  15  19      538.19      793.87    182.31 o 
   7  15  19     3907.70     3806.20    395.97 o 
   9  15  19     2609.43     2347.14    312.35 o 
  11  15  19      163.76      467.64    144.91 o 
   1  17  19      288.75      473.86    130.88 o 
   3  17  19     4337.69     4485.14    586.00 o 
   5  17  19     2618.38     2055.26    287.67 o 
   7  17  19     4038.80     3823.96    573.67 o 
   9  17  19     1175.53     1241.33    242.49 o 
   1  19  19     1235.87      863.21    460.66 o 
   3  19  19     1412.60     1365.51    503.96 o
[truncated: 4,702 more chars]
